# Supplementary material for: Characterization of terminal-ileal and colonic Crohn’s disease in treatment-naïve paediatric patients based on transcriptomic profile using logistic regression
Source: J Transl Med. 2021 Jun 7;19:250. doi: 10.1186/s12967-021-02909-z (PMC8185924; doi:10.1186/s12967-021-02909-z)
Supplement: Supplementary file 2 — Additional file 2. Additional Tables S1–S13. [file 12967_2021_2909_MOESM2_ESM.xlsx]

## Sheet: Table S1
Table S1. RNA-seq mapping statistics for each individual patient sample.
Sample Name	Prep.	Platform	Age	Individual	Sex	Cell-type	Disease-type	Clinical history	Raw read count	Percent of mapped reads
ERR2270963	TrueSeq	HiSeq	13	13	male	Colon	CD	no inflammation	21014624	96.33
ERR2270964	TrueSeq	HiSeq	13	26	male	Colon	CD	no inflammation	23512920	96.54
ERR2270973	TrueSeq	HiSeq	13	13	male	Colon	CD	no inflammation	19639313	97.35
ERR2270974	TrueSeq	HiSeq	13	26	male	Colon	CD	no inflammation	5115735	87
ERR2270975	TrueSeq	HiSeq	13	35	male	Colon	CD	no inflammation	15702351	92
ERR2270976	TrueSeq	HiSeq	14	85	male	Colon	CD	no inflammation	5420846	85.12
ERR2271018	TrueSeq	HiSeq	13	35	male	Colon	CD	inflammation	18398980	95.63
ERR2271019	TrueSeq	HiSeq	13	41	female	Colon	CD	inflammation	23759899	96.87
ERR2271023	TrueSeq	HiSeq	12	70	male	Colon	CD	inflammation	15360760	93.62
ERR2271024	TrueSeq	HiSeq	10	19	male	Colon	CD	inflammation	20789349	97.02
ERR2271025	TrueSeq	HiSeq	13	34	female	Colon	CD	inflammation	11171381	91.18
ERR2271026	TrueSeq	HiSeq	13	41	female	Colon	CD	inflammation	11597524	86.35
ERR2271028	TrueSeq	HiSeq	14	78	male	Colon	CD	inflammation	10635148	88.95
ERR2270966	TrueSeq	HiSeq	13	1	male	Colon	Control	no inflammation	25268218	96.63
ERR2270967	TrueSeq	HiSeq	14	7	female	Colon	Control	no inflammation	25669076	96.61
ERR2270968	TrueSeq	HiSeq	14	23	male	Colon	Control	no inflammation	23156258	96.81
ERR2270969	TrueSeq	HiSeq	14	39	male	Colon	Control	no inflammation	25008171	96.7
ERR2270970	TrueSeq	HiSeq	13	56	female	Colon	Control	no inflammation	18848722	96.72
ERR2270977	TrueSeq	HiSeq	13	1	male	Colon	Control	no inflammation	22122121	97.65
ERR2270978	TrueSeq	HiSeq	14	7	female	Colon	Control	no inflammation	27366023	97.45
ERR2270979	TrueSeq	HiSeq	15	15	female	Colon	Control	no inflammation	10054877	91.21
ERR2270980	TrueSeq	HiSeq	14	22	female	Colon	Control	no inflammation	12595884	91.49
ERR2270981	TrueSeq	HiSeq	14	23	male	Colon	Control	no inflammation	15386054	93.9
ERR2270982	TrueSeq	HiSeq	9	31	male	Colon	Control	no inflammation	5532570	81.12
ERR2270983	TrueSeq	HiSeq	14	39	male	Colon	Control	no inflammation	8277814	85.67
ERR2270984	TrueSeq	HiSeq	15	42	male	Colon	Control	no inflammation	14455101	90.83
ERR2270985	TrueSeq	HiSeq	13	56	female	Colon	Control	no inflammation	17401409	91.51
ERR2270986	TrueSeq	HiSeq	6	63	male	Colon	Control	no inflammation	7430382	90.36
ERR2271029	TrueSeq	HiSeq	9	71	male	Colon	Control	no inflammation	24730117	96.99
ERR2270991	TrueSeq	HiSeq	13	13	male	TI	CD	no inflammation	16049356	94.03
ERR2270992	TrueSeq	HiSeq	10	19	male	TI	CD	no inflammation	17991486	93.08
ERR2270993	TrueSeq	HiSeq	13	26	male	TI	CD	no inflammation	17730239	93.19
ERR2270994	TrueSeq	HiSeq	13	34	female	TI	CD	no inflammation	20058613	94.62
ERR2270995	TrueSeq	HiSeq	13	35	male	TI	CD	no inflammation	21466411	95.46
ERR2270996	TrueSeq	HiSeq	13	41	female	TI	CD	no inflammation	23626440	95.93
ERR2270997	TrueSeq	HiSeq	13	44	male	TI	CD	no inflammation	14641981	93.59
ERR2271037	TrueSeq	HiSeq	14	78	male	TI	CD	inflammation	20484240	95.49
ERR2271038	TrueSeq	HiSeq	14	85	male	TI	CD	inflammation	17775564	93.74
ERR2271039	TrueSeq	HiSeq	12	70	male	TI	CD	inflammation	13915338	90.07
ERR2270998	TrueSeq	HiSeq	13	1	male	TI	Control	no inflammation	12046215	93.64
ERR2270999	TrueSeq	HiSeq	14	7	female	TI	Control	no inflammation	18276525	94.06
ERR2271000	TrueSeq	HiSeq	15	15	female	TI	Control	no inflammation	16790882	93.6
ERR2271001	TrueSeq	HiSeq	14	22	female	TI	Control	no inflammation	20077028	95.14
ERR2271002	TrueSeq	HiSeq	14	23	male	TI	Control	no inflammation	21973448	95.18
ERR2271003	TrueSeq	HiSeq	9	31	male	TI	Control	no inflammation	19562345	96.17
ERR2271004	TrueSeq	HiSeq	14	39	male	TI	Control	no inflammation	20331394	93.75
ERR2271005	TrueSeq	HiSeq	15	42	male	TI	Control	no inflammation	17228928	94.82
ERR2271006	TrueSeq	HiSeq	13	56	female	TI	Control	no inflammation	16535462	94.09
ERR2271007	TrueSeq	HiSeq	6	63	male	TI	Control	no inflammation	16896747	95.27
ERR2271040	TrueSeq	HiSeq	9	71	male	TI	Control	inflammation	20606040	93.68
ERR2270972	TrueSeq	HiSeq	14	40	male	Colon	UC	no inflammation	27405600	86.81
ERR2270987	TrueSeq	HiSeq	14	28	female	Colon	UC	no inflammation	10567757	92.27
ERR2270988	TrueSeq	HiSeq	14	40	male	Colon	UC	no inflammation	9462898	85.71
ERR2270990	TrueSeq	HiSeq	14	87	male	Colon	UC	no inflammation	9383723	87.78
ERR2271021	TrueSeq	HiSeq	14	28	female	Colon	UC	inflammation	24398893	96.64
ERR2271022	TrueSeq	HiSeq	13	47	male	Colon	UC	inflammation	27840803	96.96
ERR2271030	TrueSeq	HiSeq	12	6	male	Colon	UC	inflammation	24382876	96.09
ERR2271031	TrueSeq	HiSeq	14	8	male	Colon	UC	inflammation	17886956	95.54
ERR2271032	TrueSeq	HiSeq	14	24	female	Colon	UC	inflammation	14409125	92.42
ERR2271033	TrueSeq	HiSeq	11	32	male	Colon	UC	inflammation	5545977	89.24
ERR2271034	TrueSeq	HiSeq	13	47	male	Colon	UC	inflammation	6040046	85
ERR2271035	TrueSeq	HiSeq	7	53	female	Colon	UC	inflammation	8166257	84.94
ERR2271036	TrueSeq	HiSeq	8	93	male	Colon	UC	inflammation	11558272	90.33

## Sheet: Table S2
Table S2-1. Summary of numbers of differentially expressed genes of CD vs. Controls in colon and ileum samples, respectively. CI, confidence interval; CD, Crohn’s disease.
Comparison	Differentially Expressed genes	CI 95% applied
Colonic CD vs. Coloicn Control	4559	928
Terminal-ileal CD vs. Terminal-ileal Control	4192	915
Table S2-2. Summary of numbers of differentially expressed genes of Colon vs. Ileum in CD and Controls, respectively. CI, confidence interval; CD, Crohn’s disease.
Comparison	Differentially Expressed genes	CI 95% applied
Colonic CD vs. Terminal-ileal CD	5058	2808
Colonic Control vs. Terminal-ileal Control	7838	5056

## Sheet: Table S3
Table S3. Differentially expressed genes with expression Type of Colonic CD genes.
Ensenble ID	Gene symbol	Gene description	Expression type	P-value
				CDI vs. NMI	CDC vs. CDI	NMC vs. NMI
ENSG00000213859	KCTD11	potassium channel tetramerisation domain containing 11	A	0.0059363	0.00763106	0.0272979
ENSG00000204385	SLC44A4	solute carrier family 44, member 4	A	0.00299721	8.3485e-07	0.000142189
ENSG00000184012	TMPRSS2	transmembrane protease, serine 2	A	8.44202e-05	6.31461e-07	0.0174192
ENSG00000175505	CLCF1	cardiotrophin-like cytokine factor 1	A	0.00341742	0.0022067	0.0118631
ENSG00000169129	AFAP1L2	actin filament associated protein 1-like 2	A	0.00313508	0.00150865	0.00789031
ENSG00000166311	SMPD1	sphingomyelin phosphodiesterase 1, acid lysosomal	A	0.0148353	9.3154e-06	6.11853e-07
ENSG00000160055	TMEM234	transmembrane protein 234	A	0.00262778	0.00256435	0.0481631
ENSG00000149115	TNKS1BP1	tankyrase 1 binding protein 1, 182kDa	A	0.000448372	5.24445e-05	0.00122595
ENSG00000145287	PLAC8	placenta-specific 8	A	0.00151984	1.74815e-06	0.00115395
ENSG00000136802	LRRC8A	leucine rich repeat containing 8 family, member A	A	0.00466627	0.00253657	0.019211
ENSG00000136720	HS6ST1	heparan sulfate 6-O-sulfotransferase 1	A	0.000444656	0.00221624	0.0243991
ENSG00000100302	RASD2	RASD family, member 2	A	0.00104	3.78737e-07	5.37184e-05
ENSG00000099785	MARCH2	membrane-associated ring finger (C3HC4) 2	A	0.00627245	6.04504e-05	4.57638e-06
ENSG00000079385	CEACAM1	carcinoembryonic antigen-related cell adhesion molecule 1 (biliary glycoprotein)	A	0.000226803	1.74815e-06	6.11853e-07
ENSG00000026652	AGPAT4	1-acylglycerol-3-phosphate O-acyltransferase 4 (lysophosphatidic acid acyltransferase, delta)	A	0.00220078	0.000470253	0.00796615
ENSG00000086548	CEACAM6	Carcinoembryonic antigen related cell adhesion molecule family	A	0.000108327	2.09778e-05	0.000118699
ENSG00000270170	NCBP2-AS2	NCBP2 antisense RNA 2 (head to head)	B	0.000590516	0.000272102	8.85228e-08
ENSG00000238227	TMEM250	transmembrane protein 250	B	6.58679e-06	0.00253657	8.8305e-08
ENSG00000233954	UQCRHL	ubiquinol-cytochrome c reductase hinge protein-like	B	2.30396e-05	7.7119e-07	8.56806e-10
ENSG00000214530	STARD10	StAR-related lipid transfer (START) domain containing 10	B	0.000315453	0.000832867	6.98512e-07
ENSG00000214022	REPIN1	replication initiator 1	B	0.000125914	0.00157011	3.35614e-08
ENSG00000213619	NDUFS3	NADH dehydrogenase (ubiquinone) Fe-S protein 3, 30kDa (NADH-coenzyme Q reductase)	B	0.000477497	0.000760484	6.08758e-06
ENSG00000204922	UQCC3	ubiquinol-cytochrome c reductase complex assembly factor 3	B	0.0033722	0.000168724	7.96477e-06
ENSG00000197756	RPL37A	ribosomal protein L37a	B	2.70818e-05	0.00331022	6.11853e-07
ENSG00000197451	HNRNPAB	heterogeneous nuclear ribonucleoprotein A/B	B	0.00462878	6.54767e-06	1.72883e-07
ENSG00000188986	NELFB	negative elongation factor complex member B	B	0.0011457	8.52234e-07	3.49927e-07
ENSG00000188186	LAMTOR4	late endosomal/lysosomal adaptor, MAPK and MTOR activator 4	B	0.000481071	0.000152873	4.65185e-12
ENSG00000186854	TRABD2A	TraB domain containing 2A	B	1.89367e-05	0.000469658	3.21185e-10
ENSG00000186603	HPDL	4-hydroxyphenylpyruvate dioxygenase-like	B	0.0024678	0.0029116	2.75248e-05
ENSG00000186564	FOXD2	forkhead box D2	B	6.08036e-05	6.28185e-12	4.724e-16
ENSG00000184076	UQCR10	ubiquinol-cytochrome c reductase, complex III subunit X	B	0.000505861	0.00670159	1.53216e-06
ENSG00000183978	COA3	cytochrome c oxidase assembly factor 3	B	0.00101682	0.00185035	2.33625e-07
ENSG00000183048	SLC25A10	solute carrier family 25 (mitochondrial carrier; dicarboxylate transporter), member 10	B	0.00165467	0.00143477	2.30933e-07
ENSG00000182872	RBM10	RNA binding motif protein 10	B	0.000135843	0.000152593	2.18597e-09
ENSG00000179958	DCTPP1	dCTP pyrophosphatase 1	B	0.00281666	4.80579e-06	9.43775e-10
ENSG00000179750	APOBEC3B	apolipoprotein B mRNA editing enzyme, catalytic polypeptide-like 3B	B	0.000171196	0.00223078	8.85994e-07
ENSG00000179091	CYC1	cytochrome c-1	B	5.943e-06	4.76101e-06	2.01621e-10
ENSG00000178952	TUFM	Tu translation elongation factor, mitochondrial	B	2.98026e-05	0.000366766	2.13961e-08
ENSG00000176340	COX8A	cytochrome c oxidase subunit VIIIA (ubiquitous)	B	0.000195591	1.43981e-06	1.56478e-08
ENSG00000175497	DPP10	dipeptidyl-peptidase 10 (non-functional)	B	0.0029909	0.0169813	7.2628e-08
ENSG00000174886	NDUFA11	NADH dehydrogenase (ubiquinone) 1 alpha subcomplex, 11, 14.7kDa	B	0.000913399	0.00021181	1.61384e-07
ENSG00000173660	UQCRH	ubiquinol-cytochrome c reductase hinge protein	B	1.19098e-05	0.00120866	7.42416e-08
ENSG00000173436	MINOS1	mitochondrial inner membrane organizing system 1	B	0.00209634	0.00261881	1.45809e-05
ENSG00000173212	MAB21L3	mab-21-like 3 (C. elegans)	B	0.000108327	5.13464e-05	6.11853e-07
ENSG00000170545	SMAGP	small cell adhesion glycoprotein	B	0.000149762	7.10296e-08	1.83671e-12
ENSG00000170382	LRRN2	leucine rich repeat neuronal 2	B	0.00518058	0.00114504	6.11853e-07
ENSG00000170099	SERPINA6	serpin peptidase inhibitor, clade A (alpha-1 antiproteinase, antitrypsin), member 6	B	0.000355672	0.00155416	6.23019e-06
ENSG00000169021	UQCRFS1	ubiquinol-cytochrome c reductase, Rieske iron-sulfur polypeptide 1	B	0.00033295	0.00114173	1.29429e-06
ENSG00000168936	TMEM129	transmembrane protein 129	B	1.81453e-06	0.000931507	9.01315e-11
ENSG00000168229	PTGDR	prostaglandin D2 receptor (DP)	B	0.000224754	2.06536e-06	6.11853e-07
ENSG00000168061	SAC3D1	SAC3 domain containing 1	B	0.000911262	0.00328445	1.95901e-06
ENSG00000167792	NDUFV1	NADH dehydrogenase (ubiquinone) flavoprotein 1, 51kDa	B	3.48508e-08	9.42365e-07	3.40868e-13
ENSG00000167283	ATP5MG	ATP synthase membrane subunit g	B	0.00428269	0.000742798	4.55303e-05
ENSG00000167085	PHB	prohibitin	B	0.00138176	0.00013143	1.08951e-06
ENSG00000166165	CKB	creatine kinase, brain	B	0.005125	0.000220598	6.11853e-07
ENSG00000165795	NDRG2	NDRG family member 2	B	1.56351e-05	0.0116129	1.1876e-09
ENSG00000165474	GJB2	gap junction protein, beta 2, 26kDa	B	0.00315902	4.20363e-05	5.93497e-05
ENSG00000164062	APEH	N-acylaminoacyl-peptide hydrolase	B	0.000373407	0.000414233	2.1517e-06
ENSG00000161671	EMC10	ER membrane protein complex subunit 10	B	0.00259542	0.0017393	3.60142e-05
ENSG00000160446	ZDHHC12	zinc finger, DHHC-type containing 12	B	0.00658803	9.9294e-07	2.11009e-08
ENSG00000159199	ATP5MC1	ATP synthase membrane subunit c locus 1	B	0.000120505	0.00113197	2.76072e-08
ENSG00000158864	NDUFS2	NADH dehydrogenase (ubiquinone) Fe-S protein 2, 49kDa (NADH-coenzyme Q reductase)	B	3.55828e-05	0.00309606	1.85186e-07
ENSG00000158526	TSR2	TSR2, 20S rRNA accumulation, homolog (S. cerevisiae)	B	0.00395424	0.000142133	9.64385e-06
ENSG00000158467	AHCYL2	adenosylhomocysteinase-like 2	B	0.00311156	4.77619e-06	6.19608e-10
ENSG00000153902	LGI4	leucine-rich repeat LGI family, member 4	B	0.00183285	0.000242993	6.11853e-07
ENSG00000153790	C7orf31	chromosome 7 open reading frame 31	B	0.00263206	0.0177269	6.11853e-07
ENSG00000149328	GLB1L2	galactosidase, beta 1-like 2	B	0.00011629	0.000419888	1.43086e-08
ENSG00000148468	FAM171A1	family with sequence similarity 171, member A1	B	0.00270852	0.0213624	3.98747e-08
ENSG00000147852	VLDLR	very low density lipoprotein receptor	B	0.00108527	0.00150865	1.997e-05
ENSG00000147684	NDUFB9	NADH dehydrogenase (ubiquinone) 1 beta subcomplex, 9, 22kDa	B	0.000177581	0.000574945	9.90462e-07
ENSG00000146701	MDH2	malate dehydrogenase 2, NAD (mitochondrial)	B	0.000274991	0.00407544	2.06469e-06
ENSG00000146066	HIGD2A	HIG1 hypoxia inducible domain family, member 2A	B	0.000359381	0.00253657	2.16241e-08
ENSG00000144677	CTDSPL	CTD (carboxy-terminal domain, RNA polymerase II, polypeptide A) small phosphatase-like	B	2.11515e-05	0.000912714	1.94552e-10
ENSG00000141401	IMPA2	inositol(myo)-1(or 4)-monophosphatase 2	B	1.22523e-05	0.000157163	4.74332e-14
ENSG00000140990	NDUFB10	NADH dehydrogenase (ubiquinone) 1 beta subcomplex, 10, 22kDa	B	0.000225113	0.00706702	2.16757e-06
ENSG00000139180	NDUFA9	NADH dehydrogenase (ubiquinone) 1 alpha subcomplex, 9, 39kDa	B	0.000453536	6.79389e-05	2.44741e-06
ENSG00000137561	TTPA	tocopherol (alpha) transfer protein	B	0.000837999	3.75303e-05	8.57873e-08
ENSG00000137124	ALDH1B1	aldehyde dehydrogenase 1 family, member B1	B	0.00166481	0.00264471	1.9357e-07
ENSG00000136943	CTSV	cathepsin V	B	0.00251249	0.00365849	2.24757e-05
ENSG00000135940	COX5B	cytochrome c oxidase subunit Vb	B	0.000117084	0.000497734	5.44654e-08
ENSG00000134504	KCTD1	potassium channel tetramerisation domain containing 1	B	0.00263206	6.9926e-06	1.72578e-06
ENSG00000133597	ADCK2	aarF domain containing kinase 2	B	0.000843915	3.70506e-05	6.11853e-07
ENSG00000130529	TRPM4	transient receptor potential cation channel, subfamily M, member 4	B	0.00012241	2.59416e-06	6.97818e-14
ENSG00000130313	PGLS	6-phosphogluconolactonase	B	0.000320537	0.000871907	7.11301e-08
ENSG00000128626	MRPS12	mitochondrial ribosomal protein S12	B	0.00313508	4.2307e-06	6.11853e-07
ENSG00000127838	PNKD	paroxysmal nonkinesigenic dyskinesia	B	1.04161e-05	1.90444e-05	6.11853e-07
ENSG00000126432	PRDX5	peroxiredoxin 5	B	0.0007693	2.69842e-08	2.74764e-11
ENSG00000117592	PRDX6	peroxiredoxin 6	B	0.0038776	1.74815e-06	2.16561e-07
ENSG00000117419	ERI3	ERI1 exoribonuclease family member 3	B	0.000178462	0.00324282	6.11853e-07
ENSG00000117362	APH1A	anterior pharynx defective 1 homolog A (C. elegans)	B	0.00068698	9.17388e-05	6.11853e-07
ENSG00000115286	NDUFS7	NADH dehydrogenase (ubiquinone) Fe-S protein 7, 20kDa (NADH-coenzyme Q reductase)	B	0.000824011	0.0013941	2.2131e-07
ENSG00000114023	FAM162A	family with sequence similarity 162, member A	B	0.00341188	0.00147922	1.79708e-09
ENSG00000113249	HAVCR1	hepatitis A virus cellular receptor 1	B	0.000101587	5.75941e-05	2.94404e-05
ENSG00000112312	GMNN	geminin, DNA replication inhibitor	B	0.000226803	0.00196317	7.43225e-09
ENSG00000111775	COX6A1	cytochrome c oxidase subunit VIa polypeptide 1	B	0.000178007	5.36888e-05	3.46348e-07
ENSG00000110955	ATP5F1B	ATP synthase F1 subunit beta	B	0.00238578	0.00279911	5.01302e-06
ENSG00000110717	NDUFS8	NADH dehydrogenase (ubiquinone) Fe-S protein 8, 23kDa (NADH-coenzyme Q reductase)	B	0.0010411	0.000311291	5.44509e-07
ENSG00000108826	MRPL27	mitochondrial ribosomal protein L27	B	0.00196237	0.000315146	4.23042e-06
ENSG00000106003	LFNG	LFNG O-fucosylpeptide 3-beta-N-acetylglucosaminyltransferase	B	0.00245887	0.000387762	5.82456e-07
ENSG00000105755	ETHE1	ethylmalonic encephalopathy 1	B	0.000662241	2.30849e-07	2.90348e-12
ENSG00000105552	BCAT2	branched chain amino-acid transaminase 2, mitochondrial	B	0.000178839	0.00702378	6.92722e-10
ENSG00000105364	MRPL4	mitochondrial ribosomal protein L4	B	0.00232436	0.0005695	1.05591e-06
ENSG00000105251	SHD	Src homology 2 domain containing transforming protein D	B	2.43737e-06	0.000257172	1.78715e-08
ENSG00000105197	TIMM50	translocase of inner mitochondrial membrane 50 homolog (S. cerevisiae)	B	0.00231397	0.000166784	1.22371e-06
ENSG00000103495	MAZ	MYC-associated zinc finger protein (purine-binding transcription factor)	B	2.72696e-05	2.21788e-06	6.10002e-10
ENSG00000100983	GSS	glutathione synthetase	B	0.000228042	0.00116549	2.53243e-11
ENSG00000100304	TTLL12	tubulin tyrosine ligase-like family, member 12	B	0.00170086	9.00269e-07	3.48681e-11
ENSG00000100294	MCAT	malonyl CoA:ACP acyltransferase (mitochondrial)	B	0.00514051	0.00142534	3.50177e-08
ENSG00000099800	TIMM13	translocase of inner mitochondrial membrane 13 homolog (yeast)	B	9.95439e-05	1.10033e-07	5.29423e-09
ENSG00000099795	NDUFB7	NADH dehydrogenase (ubiquinone) 1 beta subcomplex, 7, 18kDa	B	0.000178462	5.24445e-05	6.11853e-07
ENSG00000096080	MRPS18A	mitochondrial ribosomal protein S18A	B	0.0011806	0.000301983	2.06362e-06
ENSG00000091947	TMEM101	transmembrane protein 101	B	0.00106653	0.0111782	8.23374e-07
ENSG00000090266	NDUFB2	NADH dehydrogenase (ubiquinone) 1 beta subcomplex, 2, 8kDa	B	0.000433763	2.7954e-08	4.22169e-08
ENSG00000079616	KIF22	kinesin family member 22	B	0.000881202	0.00196355	6.11853e-07
ENSG00000069998	HDHD5	haloacid dehalogenase like hydrolase domain containing 5	B	0.000248556	9.7218e-05	4.28297e-06
ENSG00000066735	KIF26A	kinesin family member 26A	B	0.00646398	0.00253657	8.26986e-06
ENSG00000013306	SLC25A39	solute carrier family 25, member 39	B	9.47969e-05	9.54411e-05	1.00583e-07
ENSG00000010256	UQCRC1	ubiquinol-cytochrome c reductase core protein I	B	0.000337559	0.000843801	2.05355e-06
ENSG00000198258	UBL5	Ubiquitin-like protein 5	B	0.00643002	0.000368856	0.00452195
ENSG00000221947	XKR9	XK, Kell blood group complex subunit-related family, member 9	C	0.000843915	3.32149e-05	6.11853e-07
ENSG00000197249	SERPINA1	serpin peptidase inhibitor, clade A (alpha-1 antiproteinase, antitrypsin), member 1	C	6.38318e-05	1.74815e-06	6.11853e-07
ENSG00000181634	TNFSF15	tumor necrosis factor (ligand) superfamily, member 15	C	0.000178462	5.24445e-05	6.11853e-07
ENSG00000174953	DHX36	DEAH (Asp-Glu-Ala-His) box polypeptide 36	C	0.00448271	0.000169571	5.25911e-08
ENSG00000174885	NLRP6	NLR family, pyrin domain containing 6	C	0.000843915	8.02765e-18	6.11853e-07
ENSG00000174718	KIAA1551	retroelement silencing factor 1	C	0.000232017	4.96248e-05	3.25091e-14
ENSG00000172016	REG3A	regenerating islet-derived 3 alpha	C	3.3517e-05	1.74815e-06	3.53876e-05
ENSG00000168994	PXDC1	PX domain containing 1	C	0.00132924	2.7825e-05	4.48043e-09
ENSG00000166801	FAM111A	family with sequence similarity 111, member A	C	2.17896e-05	1.36096e-07	3.02993e-10
ENSG00000165997	ARL5B	ADP-ribosylation factor-like 5B	C	0.000214422	0.000117126	6.11853e-07
ENSG00000164816	DEFA5	defensin, alpha 5, Paneth cell-specific	C	7.37692e-05	1.74815e-06	3.53876e-05
ENSG00000163660	CCNL1	cyclin L1	C	8.56143e-05	2.70651e-06	5.16213e-09
ENSG00000152061	RABGAP1L	RAB GTPase activating protein 1-like	C	0.000653996	0.000101302	3.17699e-09
ENSG00000151553	FAM160B1	family with sequence similarity 160, member B1	C	0.00475214	6.16793e-06	1.44893e-08
ENSG00000148735	PLEKHS1	pleckstrin homology domain containing S1	C	1.04161e-05	3.4963e-06	6.11853e-07
ENSG00000144820	ADGRG7	adhesion G protein-coupled receptor G7	C	1.09149e-05	5.57109e-08	4.41734e-15
ENSG00000144566	RAB5A	RAB5A, member RAS oncogene family	C	0.00165347	0.00013163	7.0383e-07
ENSG00000144468	RHBDD1	rhomboid domain containing 1	C	0.0194862	8.20879e-05	1.83556e-05
ENSG00000139597	N4BP2L1	NEDD4 binding protein 2-like 1	C	0.000772414	1.09198e-08	2.18374e-09
ENSG00000136870	ZNF189	zinc finger protein 189	C	0.000210414	2.64474e-07	6.11853e-07
ENSG00000136156	ITM2B	integral membrane protein 2B	C	0.00137348	2.21442e-06	6.11853e-07
ENSG00000132744	ACY3	aspartoacylase (aminocyclase) 3	C	6.4027e-05	1.11988e-07	5.08635e-09
ENSG00000132424	PNISR	PNN-interacting serine/arginine-rich protein	C	0.00364242	4.6867e-06	5.52088e-10
ENSG00000123684	LPGAT1	lysophosphatidylglycerol acyltransferase 1	C	0.00313508	6.9926e-06	3.08503e-10
ENSG00000123636	BAZ2B	bromodomain adjacent to zinc finger domain, 2B	C	0.000372047	5.07014e-07	7.67004e-11
ENSG00000120889	TNFRSF10B	tumor necrosis factor receptor superfamily, member 10b	C	0.00217539	8.83194e-05	1.00277e-09
ENSG00000114857	NKTR	natural killer-tumor recognition sequence	C	3.15533e-06	1.61046e-05	5.2059e-09
ENSG00000114127	XRN1	5'-3' exoribonuclease 1	C	2.61613e-06	3.23008e-06	1.38142e-07
ENSG00000112299	VNN1	vanin 1	C	0.000139575	0.000117126	6.11853e-07
ENSG00000107819	SFXN3	sideroflexin 3	C	0.00537711	3.4963e-06	6.11853e-07
ENSG00000105499	PLA2G4C	phospholipase A2, group IVC (cytosolic, calcium-independent)	C	0.00151984	2.16172e-05	2.75334e-05
ENSG00000104375	STK3	serine/threonine kinase 3	C	0.000359381	3.05666e-10	6.11853e-07
ENSG00000103534	TMC5	transmembrane channel-like 5	C	0.000488228	2.46461e-05	6.11853e-07
ENSG00000101577	LPIN2	lipin 2	C	0.00270819	6.9926e-06	6.01088e-08
ENSG00000091039	OSBPL8	oxysterol binding protein-like 8	C	1.45291e-05	8.24571e-05	6.11853e-07
ENSG00000083223	TUT7	terminal uridylyl transferase 7	C	0.00117169	0.000185233	3.23354e-06
ENSG00000083168	KAT6A	K(lysine) acetyltransferase 6A	C	3.94161e-05	1.58498e-05	4.759e-09
ENSG00000068650	ATP11A	ATPase, class VI, type 11A	C	0.000139575	7.86668e-05	8.48575e-10
ENSG00000050344	NFE2L3	nuclear factor (erythroid-derived 2)-like 3	C	0.0010703	0.00405352	0.00126649
ENSG00000049618	ARID1B	AT rich interactive domain 1B (SWI1-like)	C	0.000556538	2.09778e-05	7.34223e-06
ENSG00000023445	BIRC3	baculoviral IAP repeat containing 3	C	5.34157e-08	2.09778e-05	8.96298e-07
ENSG00000257315	ZBED6	Zinc finger BED domain-containing protein 6	C	0.00687746	0.00323552	8.76192e-09
ENSG00000242247	ARFGAP3	ADP-ribosylation factor GTPase-activating protein 3	C	1.99241e-05	0.00150865	5.37783e-10
ENSG00000221914	PPP2R2A	Serine/threonine-protein phosphatase 2A 55 kDa regulatory subunit B alpha isoform	C	0.000108327	0.00104149	6.11853e-07
ENSG00000198625	MDM4	Protein Mdm4	C	0.000587684	0.00485634	3.6947e-06
ENSG00000198162	MAN1A2	Mannosyl-oligosaccharide 1,2-alpha-mannosidase IB	C	0.000294069	0.000958831	6.38919e-07
ENSG00000188452	CERKL	Ceramide kinase-like protein	C	0.00387723	0.0120955	6.11853e-07
ENSG00000180263	FGD6	FYVE, RhoGEF and PH domain-containing protein 6	C	0.000127645	0.00256356	6.11853e-07
ENSG00000178764	ZHX2	Zinc fingers and homeoboxes protein 2	C	0.001255	0.000727321	7.34223e-06
ENSG00000171988	JMJD1C	Probable JmjC domain-containing histone demethylation protein 2C	C	7.17373e-06	0.00105424	3.8848e-09
ENSG00000170802	FOXN2	Forkhead box protein N2	C	0.00711278	0.00150865	1.63062e-06
ENSG00000169499	PLEKHA2	Pleckstrin homology domain-containing family A member 2	C	0.00251845	0.000957452	3.10484e-06
ENSG00000168300	PCMTD1	protein-L-isoaspartate O-methyltransferase domain containing 1	C	0.000931461	0.00022957	7.73742e-08
ENSG00000168172	HOOK3	Protein Hook homolog 3	C	0.000116079	0.000177513	1.39886e-09
ENSG00000165813	CCDC186	Coiled-coil domain containing 186	C	0.001255	0.00324282	4.97591e-09
ENSG00000164307	ERAP1	Endoplasmic reticulum aminopeptidase 1	C	1.02809e-06	0.00024574	4.60976e-09
ENSG00000164211	STARD4	StAR-related lipid transfer protein 4	C	0.000166233	0.00161333	1.8664e-08
ENSG00000161921	CXCL16	C-X-C motif chemokine 16	C	0.00201333	0.000861838	2.3506e-08
ENSG00000156671	SAMD8	Sphingomyelin synthase-related protein 1	C	0.000485647	0.00133042	1.12826e-07
ENSG00000156273	BACH1	Transcription regulator protein BACH1	C	3.63761e-05	0.000861838	2.52649e-11
ENSG00000140280	LYSMD2	LysM and putative peptidoglycan-binding domain-containing protein 2	C	0.00151984	0.0041169	3.83075e-07
ENSG00000136603	SKIL	Ski-like protein	C	1.83438e-06	0.000278484	6.24135e-11
ENSG00000135185	TMEM243	Transmembrane protein 243	C	0.00151984	0.00196317	2.57713e-06
ENSG00000131389	SLC6A6	Sodium- and chloride-dependent taurine transporter	C	6.38318e-05	0.000861838	3.66722e-10
ENSG00000130779	CLIP1	CAP-Gly domain-containing linker protein 1	C	4.06879e-05	0.000861838	4.62052e-11
ENSG00000129292	PHF20L1	PHD finger protein 20 like 1	C	8.35422e-05	0.000861838	1.08046e-09
ENSG00000129226	CD68	Macrosialin	C	0.00159254	0.000417333	1.21222e-09
ENSG00000123066	MED13L	Mediator of RNA polymerase II transcription subunit 13-like	C	0.00195762	0.000510956	9.2772e-08
ENSG00000122218	COPA	Coatomer subunit alpha	C	0.00441661	0.00211597	2.51197e-07
ENSG00000118816	CCNI	Cyclin-I	C	0.0128871	0.0041169	8.2148e-09
ENSG00000118263	KLF7	Krueppel-like factor 7	C	0.00151984	0.000169571	1.26892e-08
ENSG00000117523	PRRC2C	Protein PRRC2C	C	5.83399e-05	0.00303136	6.06689e-07
ENSG00000115009	CCL20	C-C motif chemokine 20	C	6.40989e-07	0.00196317	1.16252e-05
ENSG00000114423	CBLB	E3 ubiquitin-protein ligase CBL-B	C	0.00184849	0.00314312	1.43351e-05
ENSG00000112343	TRIM38	E3 ubiquitin-protein ligase TRIM38	C	4.44182e-05	0.000650721	6.11853e-07
ENSG00000109920	FNBP4	Formin binding protein 4	C	0.000628849	0.00215443	3.93579e-07
ENSG00000109689	STIM2	Stromal interaction molecule 2	C	0.00174809	0.00270926	1.13428e-06
ENSG00000104324	CPQ	Carboxypeptidase Q	C	0.00366961	0.000239249	5.90501e-08
ENSG00000102531	FNDC3A	Fibronectin type-III domain-containing protein 3A	C	9.047e-07	0.000662772	6.11853e-07
ENSG00000082438	COBLL1	Cordon-bleu WH2 repeat protein like 1	C	0.00313508	0.00124561	1.83556e-05
ENSG00000073921	PICALM	Phosphatidylinositol-binding clathrin assembly protein	C	0.001255	0.000177431	2.44741e-06
ENSG00000068796	KIF2A	Kinesin-like protein KIF2A	C	0.000334659	0.000666062	2.09921e-08
ENSG00000067066	SP100	Nuclear autoantigen Sp-100	C	2.31575e-06	0.000271018	2.65679e-10
ENSG00000062716	VMP1	Vacuole membrane protein 1	C	1.91683e-07	0.0029114	6.76922e-07
ENSG00000059758	CDK17	Cyclin-dependent kinase 17	C	4.02111e-05	0.00243093	7.34223e-06
ENSG00000054267	ARID4B	AT-rich interactive domain-containing protein 4B	C	0.00401759	0.00802401	6.24626e-09
ENSG00000047365	ARAP2	Arf-GAP with Rho-GAP domain, ANK repeat and PH domain-containing protein 2	C	0.00127723	0.00090095	2.90223e-10
ENSG00000034677	RNF19A	E3 ubiquitin-protein ligase RNF19A	C	9.13237e-06	0.00244397	2.49267e-10
ENSG00000013441	CLK1	Dual specificity protein kinase CLK1	C	0.00418427	0.000508002	2.14615e-10
ENSG00000013374	NUB1	NEDD8 ultimate buster 1	C	9.26326e-06	0.000315233	6.11853e-07
ENSG00000256043	CTSO	cathepsin O	C	0.00213291	0.00237925	1.67203e-07
ENSG00000187325	TAF9B	TAF9B RNA polymerase II, TATA box binding protein (TBP)-associated factor, 31kDa	D	0.000501043	0.00104332	0.0272371
ENSG00000187210	GCNT1	glucosaminyl (N-acetyl) transferase 1, core 2	D	0.000423869	1.74815e-06	3.36286e-07
ENSG00000143499	SMYD2	SET and MYND domain containing 2	D	0.00389633	0.000242993	0.0351836
ENSG00000143401	ANP32E	acidic (leucine-rich) nuclear phosphoprotein 32 family, member E	D	0.00233544	0.000942186	0.0231129
ENSG00000124608	AARS2	alanyl-tRNA synthetase 2, mitochondrial (putative)	D	0.000603302	0.000291595	0.00222625
ENSG00000036473	OTC	ornithine carbamoyltransferase	D	0.00313508	9.99077e-07	6.11853e-07
ENSG00000198742	SMURF1	SMAD specific E3 ubiquitin protein ligase 1	E	0.00174031	5.36486e-05	0.0931416
ENSG00000197261	C6orf141	chromosome 6 open reading frame 141	E	0.000237101	0.00407685	0.285249
ENSG00000176907	TCIM	transcriptional and immune response regulator	E	1.56557e-06	0.0041169	0.365048
ENSG00000175155	YPEL2	yippee-like 2	E	0.000448372	0.00150865	0.0915437
ENSG00000174640	SLCO2A1	solute carrier organic anion transporter family, member 2A1	E	1.13409e-05	0.000242993	0.396949
ENSG00000172936	MYD88	myeloid differentiation primary response gene (88)	E	0.00188747	0.00320398	0.610173
ENSG00000169991	IFFO2	intermediate filament family orphan 2	E	4.91492e-05	0.0012242	0.458869
ENSG00000163814	CDCP1	CUB domain containing protein 1	E	0.00148931	0.0044841	0.658423
ENSG00000150782	IL18	interleukin 18 (interferon-gamma-inducing factor)	E	0.000254184	5.07686e-05	0.0909715
ENSG00000149499	EML3	echinoderm microtubule associated protein like 3	E	0.00131813	0.00661343	0.315671
ENSG00000149089	APIP	APAF1 interacting protein	E	0.00122595	0.000609143	0.0654641
ENSG00000112782	CLIC5	chloride intracellular channel 5	E	0.000160358	0.00424636	0.0599215
ENSG00000103966	EHD4	EH-domain containing 4	E	0.00191131	0.00244783	0.0504785
ENSG00000100299	ARSA	arylsulfatase A	E	0.000748142	0.000706118	0.606169
ENSG00000099337	KCNK6	potassium channel, subfamily K, member 6	E	0.00111537	5.66715e-05	0.302377
ENSG00000075426	FOSL2	FOS-like antigen 2	E	0.00150401	0.00590056	0.079005
ENSG00000162878	PKDCC	protein kinase domain containing, cytoplasmic homolog (mouse)	F	0.00443411	3.4963e-06	0.1099
ENSG00000148459	PDSS1	prenyl (decaprenyl) diphosphate synthase, subunit 1	F	0.000132412	0.0031369	0.976552
ENSG00000144354	CDCA7	cell division cycle associated 7	F	9.01616e-05	0.000112282	0.476152
ENSG00000120802	TMPO	thymopoietin	F	0.000663966	0.00178067	0.0688632
ENSG00000088035	ALG6	asparagine-linked glycosylation 6, alpha-1,3-glucosyltransferase homolog (S. cerevisiae)	F	0.00371874	0.00270602	0.262595
ENSG00000073584	SMARCE1	SWI/SNF related, matrix associated, actin dependent regulator of chromatin, subfamily e, member 1	F	0.00220078	0.00180429	0.0622836
ENSG00000071794	HLTF	helicase-like transcription factor	F	0.00357073	0.000526763	0.958628
ENSG00000035499	DEPDC1B	DEP domain containing 1B	F	0.000727063	0.00584295	0.1072

## Sheet: Table S4
Table S4. Differentially expressed genes with expression Type of Terminal-ileal CD genes.
Ensenble ID	Gene symbol	Gene description	Expression type	P-value
				CDI vs. NMI	CDC vs. CDI	NMC vs. NMI
ENSG00000198133	TMEM229B	transmembrane protein 229B	A	0.00481896	5.12063e-10	1.05099e-07
ENSG00000091436	MAP3K20	mitogen-activated protein kinase kinase kinase 20	A	0.00106825	0.000470253	0.000278171
ENSG00000086205	FOLH1	folate hydrolase (prostate-specific membrane antigen) 1	A	0.000205677	6.22596e-05	0.000342843
ENSG00000276490	TENT4B	novel transcript	B	0.00208924	3.4963e-06	1.22371e-06
ENSG00000275052	PPP4R3B	Serine/threonine-protein phosphatase 4 regulatory subunit 3B;	B	0.00150469	8.65008e-06	1.22371e-06
ENSG00000265763	ZNF488	Zinc finger protein 488; May be involved in transcriptional regulation	B	0.00166644	9.4709e-09	7.24378e-09
ENSG00000241224	BDH2	chromosome 3 open reading frame 85	B	0.000278543	6.52889e-05	6.11853e-07
ENSG00000240583	AQP1	Aquaporin-1	B	0.0017005	0.000242993	3.2056e-09
ENSG00000240303	ACAD11	Acyl-CoA dehydrogenase family member 11	B	0.00536995	7.99858e-06	6.11853e-07
ENSG00000240224	UGT1A5	UDP-glucuronosyltransferase 1-5	B	3.51321e-06	0.000167586	6.11853e-07
ENSG00000240038	AMY2B	Amylase, alpha 2B	B	0.00208924	0.00810068	0.000118699
ENSG00000234224	TMEM229A	Transmembrane protein 229A	B	0.000104842	5.45648e-05	3.17391e-05
ENSG00000216588	IGSF23	Immunoglobulin superfamily member 23	B	1.32817e-05	0.000275819	2.94404e-05
ENSG00000213918	DNASE1	Deoxyribonuclease-1	B	0.000276004	7.07657e-07	1.84627e-10
ENSG00000205544	TMEM256	Transmembrane protein 256	B	0.00243901	0.000618329	3.39225e-10
ENSG00000198815	FOXJ3	Forkhead box protein J3	B	0.00208924	0.00164176	7.34223e-06
ENSG00000198270	TMEM116	Transmembrane protein 116	B	0.00208924	0.000639823	1.83556e-05
ENSG00000198168	SVIP	Small VCP interacting protein	B	7.89352e-07	1.68684e-06	5.52654e-10
ENSG00000197208	SLC22A4	Solute carrier family 22 member 4	B	0.000355618	1.54297e-05	6.11853e-07
ENSG00000196937	FAM3C	Protein FAM3C	B	0.00138976	2.22354e-07	4.39183e-11
ENSG00000196549	MME	Neprilysin	B	0.000324753	3.4963e-06	6.11853e-07
ENSG00000196505	GDAP2	Ganglioside induced differentiation associated protein 2	B	0.000249893	4.321e-06	6.39483e-09
ENSG00000189077	TMEM120A	Transmembrane protein 120A	B	0.000161023	0.00159518	3.47364e-10
ENSG00000187664	HAPLN4	Hyaluronan and proteoglycan link protein 4	B	0.000400633	0.000716226	2.32858e-09
ENSG00000187546	AGMO	Alkylglycerol monooxygenase	B	0.00287947	3.4963e-06	6.11853e-07
ENSG00000187288	CIDEC	Cell death activator CIDE-3	B	0.00335107	0.000117126	6.11853e-07
ENSG00000185813	PCYT2	Ethanolamine-phosphate cytidylyltransferase	B	0.00305565	0.00273984	3.37062e-06
ENSG00000185339	TCN2	Transcobalamin-2	B	0.00203528	1.33689e-05	1.32582e-10
ENSG00000185015	CA13	Carbonic anhydrase 13	B	0.00307278	1.42291e-07	8.08817e-10
ENSG00000185000	DGAT1	Diacylglycerol O-acyltransferase 1	B	0.000892132	1.22371e-05	6.11853e-07
ENSG00000184613	NELL2	Protein kinase C-binding protein NELL2	B	0.00343614	0.000427418	2.44741e-06
ENSG00000183778	B3GALT5	Beta-1,3-galactosyltransferase 5	B	0.00132769	0.00324282	3.78608e-06
ENSG00000183742	MACC1	Metastasis-associated in colon cancer protein 1	B	0.000584652	2.10093e-10	3.27919e-12
ENSG00000182831	C16orf72	UPF0472 protein C16orf72	B	0.00334482	0.0177752	6.05499e-05
ENSG00000181778	TMEM252	Transmembrane protein 252	B	1.67995e-05	0.000747006	6.11853e-07
ENSG00000181513	ACBD4	acyl-CoA binding domain containing 4	B	0.00222508	0.000533465	3.43226e-08
ENSG00000180917	CMTR2	Cap-specific mRNA (nucleoside-2'-O-)-methyltransferase 2	B	0.00108606	1.94394e-05	2.65762e-08
ENSG00000180694	TMEM64	Transmembrane protein 64	B	0.00241211	0.00068552	4.9423e-09
ENSG00000180488	FAM73A	Mitoguardin 1	B	0.000311703	0.000398424	4.33422e-08
ENSG00000178573	MAF	Transcription factor Maf	B	0.00531364	2.45247e-05	4.24379e-08
ENSG00000178177	LCORL	Ligand-dependent nuclear receptor corepressor-like protein	B	0.00150469	1.74815e-06	1.25068e-11
ENSG00000178075	GRAMD1C	GRAM domain containing 1C	B	0.000205677	6.04112e-05	6.11853e-07
ENSG00000177879	AP3S1	AP-3 complex subunit sigma-1	B	0.000725281	6.9926e-06	7.70849e-12
ENSG00000175893	ZDHHC21	Palmitoyltransferase ZDHHC21	B	0.00235462	0.000274348	2.7794e-08
ENSG00000175806	MSRA	Mitochondrial peptide methionine sulfoxide reductase	B	1.90897e-05	8.21722e-10	6.11853e-07
ENSG00000175344	CHRNA7	Neuronal acetylcholine receptor subunit alpha-7	B	0.00208924	2.09778e-05	6.11853e-07
ENSG00000174827	PDZK1	Na(+)/H(+) exchange regulatory cofactor NHE-RF3	B	0.000412932	1.84782e-07	6.11853e-07
ENSG00000173960	UBXN2A	UBX domain-containing protein 2A	B	0.00224859	0.000816278	5.07048e-10
ENSG00000173826	KCNH6	Potassium voltage-gated channel subfamily H member 6	B	0.000160302	1.43674e-05	3.59875e-10
ENSG00000173406	DAB1	Disabled homolog 1	B	0.000474652	1.74815e-06	6.11853e-07
ENSG00000172500	FIBP	Acidic fibroblast growth factor intracellular-binding protein	B	0.00344735	0.00053445	5.83606e-06
ENSG00000171067	C11orf24	Uncharacterized protein C11orf24	B	0.0089307	0.000470253	6.11853e-07
ENSG00000170482	SLC23A1	Solute carrier family 23 member 1	B	8.53778e-06	9.90814e-06	6.13272e-13
ENSG00000169903	TM4SF4	Transmembrane 4 L6 family member 4	B	0.000129901	1.74815e-06	6.11853e-07
ENSG00000168904	LRRC28	Leucine-rich repeat-containing protein 28	B	0.00139272	6.9926e-06	2.14377e-10
ENSG00000168522	FNTA	Protein farnesyltransferase/geranylgeranyltransferase type-1 subunit alpha	B	0.00411278	6.34541e-05	7.34223e-06
ENSG00000168306	ACOX2	Peroxisomal acyl-coenzyme A oxidase 2	B	0.000348225	0.000449431	1.98821e-08
ENSG00000167117	ANKRD40CL	ANKRD40 C-terminal like	B	0.00430516	0.00420237	6.04908e-07
ENSG00000166959	MS4A8	Membrane-spanning 4-domains subfamily A member 8	B	6.28806e-05	3.4963e-06	6.11853e-07
ENSG00000166825	ANPEP	Aminopeptidase N	B	0.00299905	1.74815e-06	1.22371e-06
ENSG00000166446	CDYL2	Chromodomain Y like 2	B	0.00270482	2.3704e-06	1.56577e-10
ENSG00000166347	CYB5A	Cytochrome b5	B	7.9972e-06	2.13782e-06	3.83925e-13
ENSG00000165841	CYP2C19	Cytochrome P450 2C19	B	0.00307835	1.67395e-08	6.11853e-07
ENSG00000165828	PRAP1	Proline-rich acidic protein 1	B	0.00103299	3.28487e-07	7.31813e-13
ENSG00000165626	BEND7	BEN domain containing 7	B	0.00144477	7.57316e-07	6.11853e-07
ENSG00000165475	CRYL1	Lambda-crystallin homolog	B	0.0016114	0.000520374	5.93497e-05
ENSG00000165443	PHYHIPL	Phytanoyl-CoA hydroxylase-interacting protein-like	B	0.00139913	1.74815e-06	6.11853e-07
ENSG00000165185	KIAA1958	Uncharacterized protein KIAA1958	B	0.00639274	0.00119475	1.73648e-06
ENSG00000165113	GKAP1	G kinase anchoring protein 1	B	0.00321708	0.00253657	6.11853e-07
ENSG00000164920	OSR2	Protein odd-skipped-related 2	B	0.00233058	1.74815e-06	6.11853e-07
ENSG00000164749	HNF4G	Hepatocyte nuclear factor 4-gamma	B	0.000725281	1.74815e-06	2.91942e-13
ENSG00000164039	BDH2	3-hydroxybutyrate dehydrogenase type 2	B	0.000440221	0.000169571	3.29287e-08
ENSG00000163904	SENP2	Sentrin-specific protease 2	B	0.000129901	0.00135202	6.11853e-07
ENSG00000163900	TMEM41A	Transmembrane protein 41A	B	0.00208924	2.18262e-08	6.11853e-07
ENSG00000163803	PLB1	Phospholipase B1, membrane-associated	B	0.000420938	1.74815e-06	5.09573e-10
ENSG00000163581	SLC2A2	Solute carrier family 2, facilitated glucose transporter member 2	B	0.000884898	4.39246e-05	3.17391e-05
ENSG00000162971	TYW5	tRNA wybutosine-synthesizing protein 5	B	0.00105003	0.000117126	2.02547e-10
ENSG00000162817	C1orf115	Uncharacterized protein C1orf115	B	0.00045284	7.23088e-05	6.11853e-07
ENSG00000162769	FLVCR1	Feline leukemia virus subgroup C receptor-related protein 1	B	0.000205677	4.16817e-05	6.11853e-07
ENSG00000162630	B3GALT2	Beta-1,3-galactosyltransferase 2	B	0.00450756	9.15619e-05	6.1208e-07
ENSG00000161217	PCYT1A	Choline-phosphate cytidylyltransferase A	B	0.00565438	6.45367e-05	1.10706e-07
ENSG00000160870	CYP3A7	Cytochrome P450 3A7	B	0.00519604	0.000338698	3.57574e-05
ENSG00000160746	ANO10	Anoctamin-10	B	0.00071611	0.00214801	1.56981e-06
ENSG00000159228	CBR1	Carbonyl reductase [NADPH] 1	B	0.00410243	0.00014892	7.88293e-08
ENSG00000156976	EIF4A2	Eukaryotic initiation factor 4A-II	B	0.00050634	0.000283255	1.27041e-08
ENSG00000156222	SLC28A1	Sodium/nucleoside cotransporter 1	B	3.43301e-05	2.26511e-05	1.1843e-05
ENSG00000155096	AZIN1	Antizyme inhibitor 1	B	5.92e-05	0.000495861	1.46689e-10
ENSG00000154930	ACSS1	Acetyl-coenzyme A synthetase 2-like, mitochondrial	B	0.001463	1.66185e-06	1.7066e-08
ENSG00000153982	GDPD1	Lysophospholipase D GDPD1	B	0.00028738	3.03428e-05	2.2174e-09
ENSG00000153246	PLA2R1	Secretory phospholipase A2 receptor	B	0.00140246	0.000242993	9.77479e-10
ENSG00000152700	SAR1B	GTP-binding protein SAR1b	B	0.00103123	0.000264477	6.11853e-07
ENSG00000150527	CTAGE5	Endoplasmic reticulum export factor CTAGE5	B	0.000198407	8.3254e-07	4.57153e-11
ENSG00000149582	TMEM25	Transmembrane protein 25	B	0.00589053	2.09778e-05	6.11853e-07
ENSG00000148803	FUOM	Fucose mutarotase	B	0.000568089	2.80027e-06	3.7854e-10
ENSG00000148584	A1CF	APOBEC1 complementation factor	B	7.57756e-05	0.000149965	4.28297e-06
ENSG00000147872	PLIN2	Perilipin-2	B	0.000154165	1.62495e-05	6.11853e-07
ENSG00000146416	AIG1	Androgen-induced gene 1 protein	B	0.00321168	1.03973e-08	2.72273e-11
ENSG00000146282	RARS2	Probable arginine--tRNA ligase, mitochondrial	B	0.000669057	0.000119805	4.19601e-08
ENSG00000145476	CYP4V2	Cytochrome P450 4V2	B	0.00519604	0.00150865	6.11853e-07
ENSG00000145384	FABP2	Fatty acid-binding protein, intestinal	B	0.000866249	6.28913e-09	5.57924e-08
ENSG00000144852	NR1I2	Nuclear receptor subfamily 1 group I member 2	B	0.00584274	1.8808e-05	1.22371e-06
ENSG00000144674	GOLGA4	Golgin subfamily A member 4	B	0.0012578	1.99964e-07	2.86259e-09
ENSG00000144410	CPO	Carboxypeptidase O	B	4.33004e-05	2.99473e-05	1.1843e-05
ENSG00000144036	EXOC6B	Exocyst complex component 6B	B	0.00132184	3.14041e-07	6.11853e-07
ENSG00000143921	ABCG8	ATP-binding cassette sub-family G member 8	B	0.00348467	1.74815e-06	3.15811e-12
ENSG00000143418	CERS2	Ceramide synthase 2	B	0.0004127	0.00207004	6.11853e-07
ENSG00000142661	MYOM3	Myomesin-3	B	0.000245294	8.48096e-07	1.50769e-09
ENSG00000142583	SLC2A5	Solute carrier family 2, facilitated glucose transporter member 5	B	0.00532378	5.81465e-07	1.5072e-08
ENSG00000141504	SAT2	Diamine acetyltransferase 2	B	5.16652e-05	7.00273e-06	2.92282e-11
ENSG00000141434	MEP1B	Meprin A subunit beta	B	1.75098e-05	6.9926e-06	6.11853e-07
ENSG00000139144	PIK3C2G	Phosphatidylinositol 4-phosphate 3-kinase C2 domain-containing subunit gamma	B	0.00150469	6.07088e-05	3.4657e-05
ENSG00000138792	ENPEP	Glutamyl aminopeptidase	B	0.000201586	1.74815e-06	6.11853e-07
ENSG00000138315	OIT3	Oncoprotein-induced transcript 3 protein	B	0.000306401	0.000179945	1.83613e-13
ENSG00000138109	CYP2C9	Cytochrome P450 2C9	B	0.000737537	1.74815e-06	6.11853e-07
ENSG00000138079	SLC3A1	Neutral and basic amino acid transport protein rBAT	B	0.000201038	2.0532e-07	6.11853e-07
ENSG00000138075	ABCG5	ATP-binding cassette sub-family G member 5	B	0.00496908	6.22596e-05	1.5422e-08
ENSG00000136425	CIB2	Calcium and integrin-binding family member 2	B	0.000178881	2.24878e-05	5.3648e-13
ENSG00000136381	IREB2	Iron-responsive element-binding protein 2	B	0.000439062	0.000991483	4.28297e-06
ENSG00000136371	MTHFS	5-formyltetrahydrofolate cyclo-ligase	B	0.00105003	0.0031638	1.22371e-06
ENSG00000136305	CIDEB	Cell death activator CIDE-B	B	0.00445491	1.74815e-06	6.11853e-07
ENSG00000135837	CEP350	Centrosome-associated protein 350	B	5.43136e-05	1.16657e-08	3.01155e-10
ENSG00000135476	ESPL1	Separin	B	0.00251244	0.000322457	7.88209e-06
ENSG00000135111	TBX3	T-box transcription factor TBX3	B	3.14847e-05	2.07945e-09	1.12018e-16
ENSG00000134042	MRO	Maestro heat like repeat containing	B	0.00102346	5.81904e-05	3.61694e-09
ENSG00000133818	RRAS2	Ras-related protein R-Ras2	B	0.000329237	0.000691883	3.17112e-09
ENSG00000133636	NTS	Neurotensin/neuromedin N	B	0.00477652	4.39246e-05	2.65815e-05
ENSG00000131791	PRKAB2	5'-AMP-activated protein kinase subunit beta-2	B	0.00360348	0.00114504	4.03267e-07
ENSG00000131732	ZCCHC9	Zinc finger CCHC domain-containing protein 9	B	0.00024432	0.00455278	7.88184e-08
ENSG00000130234	ACE2	Angiotensin-converting enzyme 2	B	5.71044e-05	1.74815e-06	5.48692e-12
ENSG00000130024	PHF10	PHD finger protein 10	B	0.00104273	1.34516e-07	7.35914e-12
ENSG00000128268	MGAT3	Beta-1,4-mannosyl-glycoprotein 4-beta-N-acetylglucosaminyltransferase	B	0.000732799	5.48678e-06	3.85156e-11
ENSG00000127948	POR	NADPH--cytochrome P450 reductase	B	0.00394311	7.41028e-05	2.83882e-07
ENSG00000125046	SSUH2	Protein SSUH2 homolog	B	0.00226738	0.000113026	1.03329e-07
ENSG00000124839	RAB17	Ras-related protein Rab-17	B	0.000768087	0.000339141	2.07376e-08
ENSG00000124299	PEPD	Xaa-Pro dipeptidase	B	3.58121e-05	1.21203e-06	6.11853e-07
ENSG00000122696	SLC25A51	Solute carrier family 25 member 51	B	3.4201e-05	0.000861838	1.48817e-09
ENSG00000122644	ARL4A	ADP-ribosylation factor-like protein 4A	B	9.58922e-05	8.0849e-05	6.69269e-09
ENSG00000121989	ACVR2A	Activin receptor type-2A	B	0.000892373	0.00417103	4.28297e-06
ENSG00000121274	PAPD5	Non-canonical poly(A) RNA polymerase PAPD5	B	0.00163415	5.61707e-05	5.13857e-08
ENSG00000121207	LRAT	Lecithin retinol acyltransferase	B	3.37666e-06	0.00517977	6.11853e-07
ENSG00000120057	SFRP5	Secreted frizzled-related protein 5	B	0.000123401	6.68383e-06	1.48232e-09
ENSG00000119787	ATL2	Atlastin-2	B	0.0021777	0.000615335	7.39391e-06
ENSG00000119686	FLVCR2	Feline leukemia virus subgroup C receptor-related protein 2	B	7.70006e-05	0.00294487	5.24065e-11
ENSG00000119125	GDA	Guanine deaminase	B	0.000307912	1.66023e-07	2.43134e-12
ENSG00000118137	APOA1	Apolipoprotein A-I	B	7.57756e-05	1.74815e-06	6.11853e-07
ENSG00000118094	TREH	Trehalase	B	5.34853e-05	4.39128e-06	8.61567e-12
ENSG00000117448	AKR1A1	Alcohol dehydrogenase [NADP(+)]	B	0.00241932	0.00406394	3.89614e-07
ENSG00000116030	SUMO1	Small ubiquitin-related modifier 1	B	0.000399644	0.00127034	3.93601e-07
ENSG00000115850	LCT	Lactase-phlorizin hydrolase	B	0.00105003	6.30464e-05	3.53876e-05
ENSG00000115419	GLS	Glutaminase kidney isoform, mitochondrial	B	1.08251e-05	1.11521e-06	6.11853e-07
ENSG00000115255	REEP6	Receptor accessory protein 6	B	0.000290794	1.74815e-06	1.50612e-10
ENSG00000114771	AADAC	Arylacetamide deacetylase	B	6.98144e-05	4.39246e-05	3.34656e-05
ENSG00000114416	FXR1	Fragile X mental retardation syndrome-related protein 1	B	0.000604848	1.44824e-06	7.20435e-11
ENSG00000113558	SKP1	S-phase kinase-associated protein 1	B	0.00169029	0.00231684	2.75334e-05
ENSG00000113494	PRLR	Prolactin receptor	B	0.00100623	5.09599e-05	1.90166e-08
ENSG00000112818	MEP1A	Meprin A subunit alpha	B	0.000354355	4.49874e-06	1.45786e-09
ENSG00000112701	SENP6	Sentrin-specific protease 6	B	0.00022757	0.0041169	6.27336e-08
ENSG00000111052	LIN7A	Protein lin-7 homolog A	B	0.00215952	0.00253657	4.28297e-06
ENSG00000110768	GTF2H1	General transcription factor IIH subunit 1	B	0.0010107	0.000874427	6.26188e-07
ENSG00000110315	RNF141	RING finger protein 141	B	0.00336046	0.00261902	3.00566e-08
ENSG00000110245	APOC3	Apolipoprotein C-III	B	0.000784893	2.99473e-05	1.56529e-05
ENSG00000110244	APOA4	Apolipoprotein A-IV	B	0.00150469	6.07088e-05	6.11853e-07
ENSG00000109743	BST1	ADP-ribosyl cyclase/cyclic ADP-ribose hydrolase 2	B	0.000149308	0.00150865	3.3557e-10
ENSG00000109083	IFT20	Intraflagellar transport protein 20 homolog	B	0.001472	0.000107177	1.4506e-09
ENSG00000108433	GOSR2	Golgi SNAP receptor complex member 2	B	0.00387867	1.41153e-06	1.48822e-10
ENSG00000108381	ASPA	Aspartoacylase	B	0.000128321	7.86668e-05	6.11853e-07
ENSG00000107679	PLEKHA1	Pleckstrin homology domain-containing family A member 1	B	5.3458e-05	0.00334251	9.61461e-09
ENSG00000107611	CUBN	Cubilin	B	0.000375232	3.32149e-05	6.11853e-07
ENSG00000106733	NMRK1	Nicotinamide riboside kinase 1	B	1.23465e-06	0.0051423	8.07703e-10
ENSG00000106688	SLC1A1	Excitatory amino acid transporter 3	B	0.000223588	0.00063548	2.84153e-11
ENSG00000106078	COBL	Protein cordon-bleu	B	0.00214619	0.000997721	1.15019e-08
ENSG00000106069	CHN2	Beta-chimaerin	B	0.000752976	4.98757e-06	6.56285e-11
ENSG00000106025	TSPAN12	Tetraspanin-12	B	0.000436571	7.77646e-05	9.71658e-10
ENSG00000105928	DFNA5	Gasdermin-E	B	0.00423955	6.00406e-05	6.11853e-07
ENSG00000105926	MPP6	MAGUK p55 subfamily member 6	B	0.00026761	0.000339141	4.28297e-06
ENSG00000105516	DBP	D site-binding protein	B	0.0089307	8.35848e-05	6.11853e-07
ENSG00000105398	SULT2A1	Bile salt sulfotransferase	B	0.00353711	2.26511e-05	2.32328e-05
ENSG00000104808	DHDH	Dihydrodiol dehydrogenase	B	0.0089307	6.37653e-05	3.53876e-05
ENSG00000104472	CHRAC1	Chromatin accessibility complex protein 1	B	0.00684146	5.24445e-05	7.53522e-06
ENSG00000104154	SLC30A4	Zinc transporter 4	B	0.00234396	1.9122e-05	1.69805e-09
ENSG00000103056	SMPD3	Sphingomyelin phosphodiesterase 3	B	0.00208924	0.00150865	1.42324e-07
ENSG00000100934	SEC23A	Protein transport protein Sec23A	B	0.000487129	0.00231044	6.11853e-07
ENSG00000100852	ARHGAP5	Rho GTPase-activating protein 5	B	0.000172055	0.00021869	1.65184e-09
ENSG00000100612	DHRS7	Dehydrogenase/reductase SDR family member 7	B	8.98329e-05	8.92259e-06	5.22779e-10
ENSG00000100191	SLC5A4	Solute carrier family 5 member 4	B	0.000527666	6.43226e-05	1.95267e-05
ENSG00000099994	SUSD2	Sushi domain-containing protein 2	B	0.00295774	0.00037512	3.34363e-13
ENSG00000099834	CDHR5	Cadherin-related family member 5	B	1.57837e-05	5.75379e-05	1.63165e-11
ENSG00000099139	PCSK5	Proprotein convertase subtilisin/kexin type 5	B	0.00149521	0.000315774	1.80797e-08
ENSG00000095932	SMIM24	Small integral membrane protein 24	B	0.00104578	1.55622e-06	1.7751e-10
ENSG00000095321	CRAT	Carnitine O-acetyltransferase	B	0.000734226	0.00253657	3.85841e-08
ENSG00000093183	SEC22C	Vesicle-trafficking protein SEC22c	B	0.00105003	0.000117126	6.11853e-07
ENSG00000090402	SI	Sucrase-isomaltase, intestinal	B	0.00121475	7.49608e-08	2.25285e-10
ENSG00000088386	SLC15A1	Solute carrier family 15 member 1	B	0.000200862	1.74815e-06	6.11853e-07
ENSG00000087086	FTL	Ferritin light chain	B	0.00208924	5.24445e-05	5.44482e-10
ENSG00000085788	DDHD2	Phospholipase DDHD2	B	0.00162363	0.0041169	1.15899e-07
ENSG00000084674	APOB	Apolipoprotein B-100	B	1.85262e-05	6.30464e-05	6.11853e-07
ENSG00000083097	DOPEY1	Protein dopey-1	B	0.0089307	0.000299875	6.11853e-07
ENSG00000079435	LIPE	Hormone-sensitive lipase	B	0.00388621	0.000134551	6.11853e-07
ENSG00000075651	PLD1	Phospholipase D1	B	0.00345699	2.28483e-05	2.2162e-09
ENSG00000074755	ZZEF1	Zinc finger ZZ-type and EF-hand domain containing 1	B	0.0048273	0.000330481	6.7821e-08
ENSG00000074276	CDHR2	Cadherin-related family member 2	B	0.000122377	8.11992e-06	1.83038e-12
ENSG00000072736	NFATC3	Nuclear factor of activated T-cells, cytoplasmic 3	B	0.00208924	3.5576e-05	6.11853e-07
ENSG00000069869	NEDD4	E3 ubiquitin-protein ligase NEDD4	B	0.00278343	3.41928e-09	5.57743e-19
ENSG00000069535	MAOB	Amine oxidase [flavin-containing] B	B	1.26337e-05	2.40585e-06	2.70784e-11
ENSG00000066248	NGEF	Ephexin-1	B	0.00309876	1.02706e-05	1.553e-07
ENSG00000060566	CREB3L3	Cyclic AMP-responsive element-binding protein 3-like protein 3	B	0.000129901	1.74815e-06	6.11853e-07
ENSG00000033627	ATP6V0A1	V-type proton ATPase 116 kDa subunit a isoform 1	B	0.00188539	0.0064734	2.06548e-06
ENSG00000024862	CCDC28A	Coiled-coil domain containing 28A	B	0.00208924	0.0041169	1.09665e-06
ENSG00000023839	ABCC2	Canalicular multispecific organic anion transporter 1	B	0.000843486	1.81043e-05	6.11853e-07
ENSG00000023287	RB1CC1	RB1-inducible coiled-coil protein 1	B	0.00216049	0.00121385	1.40565e-05
ENSG00000023041	ZDHHC6	Palmitoyltransferase ZDHHC6	B	0.00239489	0.00011885	3.51457e-08
ENSG00000021488	SLC7A9	B(0,+)-type amino acid transporter 1	B	1.85576e-05	6.22596e-05	3.34656e-05
ENSG00000015413	DPEP1	Dipeptidase 1	B	6.667e-06	1.74815e-06	6.11853e-07
ENSG00000013583	HEBP1	Heme-binding protein 1	B	0.00155395	1.87532e-08	9.73626e-13
ENSG00000010932	FMO1	Dimethylaniline monooxygenase [N-oxide-forming] 1	B	0.000306734	0.00153867	2.94404e-05
ENSG00000009765	IYD	Iodotyrosine deiodinase 1	B	0.000290756	1.81152e-06	1.57936e-10
ENSG00000007168	PAFAH1B1	Platelet-activating factor acetylhydrolase IB subunit alpha	B	0.00684146	0.00324282	1.08027e-08
ENSG00000006747	SCIN	Adseverin	B	4.4198e-06	0.00069766	2.6839e-10
ENSG00000006611	USH1C	Harmonin	B	0.000528462	3.22035e-05	5.28297e-09
ENSG00000001629	ANKIB1	Ankyrin repeat and IBR domain-containing protein 1	B	0.0013678	0.000339141	8.06047e-10
ENSG00000213853	EMP2	epithelial membrane protein 2	C	2.13157e-06	0.00023373	1.16328e-08
ENSG00000186188	FFAR4	free fatty acid receptor 4	C	0.0060584	0.000378778	0.000120567
ENSG00000180801	ARSJ	arylsulfatase family, member J	C	1.7428e-06	0.0033657	0.000246163
ENSG00000178828	RNF186	ring finger protein 186	C	0.00159004	0.000239496	5.04455e-08
ENSG00000176046	NUPR1	nuclear protein, transcriptional regulator, 1	C	1.68791e-05	4.03768e-08	5.51127e-09
ENSG00000175727	MLXIP	MLX interacting protein	C	0.0089307	9.94724e-06	6.11853e-07
ENSG00000174669	SLC29A2	solute carrier family 29 (nucleoside transporters), member 2	C	0.00537672	0.000766338	1.66716e-07
ENSG00000173926	MARCH3	membrane-associated ring finger (C3HC4) 3	C	5.30684e-05	0.00637123	1.69591e-08
ENSG00000173621	LRFN4	leucine rich repeat and fibronectin type III domain containing 4	C	2.12378e-05	4.16974e-07	3.29046e-12
ENSG00000170425	ADORA2B	adenosine A2b receptor	C	0.000193802	3.12555e-08	3.16828e-07
ENSG00000169116	PARM1	prostate androgen-regulated mucin-like protein 1	C	0.00374625	4.59198e-10	1.41977e-08
ENSG00000168961	LGALS9	lectin, galactoside-binding, soluble, 9	C	0.000877238	2.38392e-06	1.30121e-10
ENSG00000166123	GPT2	glutamic pyruvate transaminase (alanine aminotransferase) 2	C	0.0018939	0.000407708	6.11853e-07
ENSG00000159423	ALDH4A1	aldehyde dehydrogenase 4 family, member A1	C	0.00152082	0.0120854	3.4522e-05
ENSG00000157168	NRG1	neuregulin 1	C	0.00519604	0.000169571	1.16252e-05
ENSG00000149925	ALDOA	aldolase A, fructose-bisphosphate	C	0.0061187	6.99882e-07	2.49144e-11
ENSG00000148484	RSU1	Ras suppressor protein 1	C	0.00264765	0.00121471	1.57057e-06
ENSG00000148400	NOTCH1	notch 1	C	0.000908377	0.000407036	2.20523e-09
ENSG00000147010	SH3KBP1	SH3-domain kinase binding protein 1	C	0.000490147	5.24445e-05	2.022e-08
ENSG00000146054	TRIM7	tripartite motif containing 7	C	0.00722708	0.0064734	1.22371e-06
ENSG00000142669	SH3BGRL3	SH3 domain binding glutamic acid-rich protein like 3	C	0.00332566	9.4573e-06	6.65933e-08
ENSG00000142192	APP	amyloid beta (A4) precursor protein	C	0.00123144	0.00226571	5.99826e-11
ENSG00000140575	IQGAP1	IQ motif containing GTPase activating protein 1	C	0.00513086	0.000452558	2.79348e-07
ENSG00000140367	UBE2Q2	ubiquitin-conjugating enzyme E2Q family member 2	C	0.00146477	0.000249266	1.39177e-07
ENSG00000139880	CDH24	cadherin 24, type 2	C	0.00495672	0.00125781	2.82261e-07
ENSG00000139641	ESYT1	extended synaptotagmin-like protein 1	C	0.00426856	0.000704089	1.79536e-10
ENSG00000139044	B4GALNT3	beta-1,4-N-acetyl-galactosaminyl transferase 3	C	7.92656e-05	1.74815e-06	5.12101e-10
ENSG00000130511	SSBP4	single stranded DNA binding protein 4	C	0.00115775	0.00242185	1.83556e-05
ENSG00000130489	SCO2	SCO cytochrome oxidase deficient homolog 2 (yeast)	C	0.00101051	0.00374707	7.89543e-09
ENSG00000130309	COLGALT1	collagen beta(1-O)galactosyltransferase 1	C	0.00668113	5.25392e-05	1.31385e-10
ENSG00000125798	FOXA2	forkhead box A2	C	0.00229117	0.00748378	0.000662938
ENSG00000125746	EML2	echinoderm microtubule associated protein like 2	C	0.00282845	4.01725e-06	1.13441e-09
ENSG00000122694	GLIPR2	GLI pathogenesis-related 2	C	0.00181779	0.00150241	3.433e-10
ENSG00000122592	HOXA7	homeobox A7	C	0.0027348	0.00272615	9.78219e-07
ENSG00000120256	LRP11	low density lipoprotein receptor-related protein 11	C	0.00479606	1.01207e-06	2.0434e-09
ENSG00000115902	SLC1A4	solute carrier family 1 (glutamate/neutral amino acid transporter), member 4	C	0.00440361	0.00222028	0.000129437
ENSG00000111716	LDHB	lactate dehydrogenase B	C	0.000487129	5.76361e-07	6.11853e-07
ENSG00000100504	PYGL	phosphorylase, glycogen, liver	C	0.000725281	0.000639823	8.65413e-08
ENSG00000100379	KCTD17	potassium channel tetramerisation domain containing 17	C	0.00533144	2.17531e-05	1.62072e-09
ENSG00000070540	WIPI1	WD repeat domain, phosphoinositide interacting 1	C	0.000556871	0.000289287	6.69254e-09
ENSG00000063660	GPC1	glypican 1	C	0.0107476	0.00460367	2.39957e-06
ENSG00000011376	LARS2	leucyl-tRNA synthetase 2, mitochondrial	C	0.00222802	0.00359165	1.28101e-07
ENSG00000007306	CEACAM7	carcinoembryonic antigen-related cell adhesion molecule 7	C	0.00281691	2.89096e-06	3.57574e-05
ENSG00000183034	OTOP2	otopetrin 2	D	0.000983014	0.000886361	7.34223e-06
ENSG00000243056	EIF4EBP3	eukaryotic translation initiation factor 4E binding protein 3	D	0.00459955	0.00280804	0.000215304
ENSG00000235162	C12orf75	chromosome 12 open reading frame 75	D	0.00128181	1.43928e-05	0.00289417
ENSG00000188373	C10orf99	chromosome 10 open reading frame 99	D	2.20016e-05	1.74815e-06	6.8095e-12
ENSG00000187446	CHP1	calcineurin like EF-hand protein 1	D	0.00519604	0.00479272	0.0307823
ENSG00000179071	CCDC89	coiled-coil domain containing 89	D	0.00309942	0.0064734	0.0342253
ENSG00000174992	ZG16	zymogen granule protein 16 homolog (rat)	D	0.000725886	3.32149e-05	0.00438054
ENSG00000172818	OVOL1	ovo-like 1(Drosophila)	D	0.00313484	0.000733065	0.0162446
ENSG00000167080	B4GALNT2	beta-1,4-N-acetyl-galactosaminyl transferase 2	D	0.00101897	0.00479088	0.000223938
ENSG00000155545	MIER3	mesoderm induction early response 1, family member 3	D	0.00351653	0.000440071	0.00185881
ENSG00000148331	ASB6	ankyrin repeat and SOCS box containing 6	D	0.00179351	9.64522e-06	0.00162906
ENSG00000148158	SNX30	sorting nexin family member 30	D	0.00249582	0.00114504	2.66665e-05
ENSG00000143167	GPA33	glycoprotein A33 (transmembrane)	D	0.000544792	0.000242993	1.8273e-05
ENSG00000136826	KLF4	Kruppel-like factor 4 (gut)	D	0.00254532	1.95171e-06	0.000144155
ENSG00000134755	DSC2	desmocollin 2	D	0.00424293	0.000126372	0.0474873
ENSG00000127540	UQCR11	ubiquinol-cytochrome c reductase, complex III subunit XI	D	0.00135959	0.00124947	0.0448773
ENSG00000119950	MXI1	MAX interactor 1	D	0.00265257	0.000292918	5.93497e-05
ENSG00000119042	SATB2	SATB homeobox 2	D	0.000209717	9.15541e-06	6.11853e-07
ENSG00000113805	CNTN3	contactin 3 (plasmacytoma associated)	D	0.00151975	0.0116026	0.00147089
ENSG00000101421	CHMP4B	charged multivesicular body protein 4B	D	0.00146909	0.00221425	0.0471707
ENSG00000091138	SLC26A3	solute carrier family 26, member 3	D	0.000104272	9.95415e-05	4.28579e-06
ENSG00000188158	NHS	Nance-Horan syndrome (congenital cataracts and dental anomalies)	E	0.0114962	0.000117126	0.60986
ENSG00000131831	RAI2	retinoic acid induced 2	E	0.00462961	0.000235569	0.0574346
ENSG00000118971	CCND2	cyclin D2	E	0.0015583	0.00381695	0.5123
ENSG00000106799	TGFBR1	transforming growth factor, beta receptor 1	E	1.28711e-05	0.00382489	0.934958
ENSG00000187049	TMEM216	transmembrane protein 216	F	0.00289953	0.00671381	0.700776
ENSG00000186212	SOWAHB	sosondowah ankyrin repeat domain family member B	F	0.00055205	0.00199795	0.199825
ENSG00000173653	RCE1	RCE1 homolog, prenyl protein peptidase (S. cerevisiae)	F	0.00112904	0.000441058	0.315481
ENSG00000163235	TGFA	transforming growth factor, alpha	F	4.86267e-05	0.0076301	0.340743
ENSG00000162104	ADCY9	adenylate cyclase 9	F	4.33004e-05	0.00221144	0.366908
ENSG00000161904	LEMD2	LEM domain containing 2	F	0.00400964	0.00521223	0.272305
ENSG00000152952	PLOD2	procollagen-lysine, 2-oxoglutarate 5-dioxygenase 2	F	0.000139338	0.0109285	0.366908
ENSG00000152078	TMEM56	transmembrane protein 56	F	0.000324753	0.000242993	0.0785252
ENSG00000151693	ASAP2	ArfGAP with SH3 domain, ankyrin repeat and PH domain 2	F	0.00115095	0.00324512	0.607157
ENSG00000151623	NR3C2	nuclear receptor subfamily 3, group C, member 2	F	0.000488625	0.00015044	0.293434
ENSG00000141858	SAMD1	sterile alpha motif domain containing 1	F	0.00556324	0.00253657	0.0630446
ENSG00000138744	NAAA	N-acylethanolamine acid amidase	F	0.000350159	0.00884614	0.450552
ENSG00000135932	CAB39	calcium binding protein 39	F	0.00345565	0.000192654	0.204114
ENSG00000125968	ID1	inhibitor of DNA binding 1, dominant negative helix-loop-helix protein	F	0.00131976	2.295e-05	0.92011
ENSG00000125648	SLC25A23	solute carrier family 25 (mitochondrial carrier; phosphate carrier), member 23	F	0.00498413	0.00239215	0.069164
ENSG00000118640	VAMP8	vesicle-associated membrane protein 8 (endobrevin)	F	0.00287947	0.0041169	0.934958
ENSG00000116209	TMEM59	transmembrane protein 59	F	0.00128771	0.0075713	0.507603
ENSG00000115963	RND3	Rho family GTPase 3	F	0.00220202	0.00379999	0.26636
ENSG00000111696	NT5DC3	5'-nucleotidase domain containing 3	F	0.00142655	0.0143944	0.530544
ENSG00000105672	ETV2	ets variant 2	F	0.00110067	0.00166628	0.738192
ENSG00000097007	ABL1	c-abl oncogene 1, non-receptor tyrosine kinase	F	0.00150959	0.000123695	0.0896681
ENSG00000085552	IGSF9	immunoglobulin superfamily, member 9	F	0.000324753	0.00253657	0.276976

## Sheet: Table S5
Table S5. Gene Ontology analysis and KEGG pathways for CCGs.
Category	Term	Count	Enrichment ratio	P-Value	Genes	List total	Fold enrichment	Bonferroni	Benjamini	FDR
GOTERM_BP_DIRECT	GO:0006120~mitochondrial electron transport, NADH to ubiquinone	10	4.1841	8.75286e-09	ENSG00000115286, ENSG00000139180, ENSG00000147684, ENSG00000158864, ENSG00000140990, ENSG00000174886, ENSG00000090266, ENSG00000213619, ENSG00000167792, ENSG00000099795	212	16.1648	8.07011e-06	8.07011e-06	1.36861e-05
GOTERM_BP_DIRECT	GO:0006122~mitochondrial electron transport, ubiquinol to cytochrome c	7	2.92887	1.66964e-08	ENSG00000204922, ENSG00000010256, ENSG00000184076, ENSG00000173660, ENSG00000233954, ENSG00000179091, ENSG00000169021	212	36.9635	1.5394e-05	7.69702e-06	2.61067e-05
GOTERM_BP_DIRECT	GO:0032981~mitochondrial respiratory chain complex I assembly	10	4.1841	8.6612e-08	ENSG00000115286, ENSG00000139180, ENSG00000147684, ENSG00000158864, ENSG00000140990, ENSG00000174886, ENSG00000090266, ENSG00000213619, ENSG00000167792, ENSG00000099795	212	12.5726	7.9853e-05	2.66184e-05	0.000135427
GOTERM_BP_DIRECT	GO:0009060~aerobic respiration	6	2.51046	5.32382e-05	ENSG00000010256, ENSG00000184076, ENSG00000173660, ENSG00000233954, ENSG00000111775, ENSG00000167792	212	14.4014	0.0479016	0.0121967	0.0832115
GOTERM_BP_DIRECT	GO:1902600~hydrogen ion transmembrane transport	7	2.92887	0.000114463	ENSG00000176340, ENSG00000010256, ENSG00000184076, ENSG00000173660, ENSG00000233954, ENSG00000111775, ENSG00000169021	212	9.08939	0.100163	0.020887	0.178827
GOTERM_BP_DIRECT	GO:0042776~mitochondrial ATP synthesis coupled proton transport	5	2.09205	0.000122617	ENSG00000135940, ENSG00000167283, ENSG00000179091, ENSG00000159199, ENSG00000110955	212	18.8589	0.106903	0.0186669	0.191553
GOTERM_BP_DIRECT	GO:0006754~ATP biosynthetic process	4	1.67364	0.00561768	ENSG00000204922, ENSG00000167283, ENSG00000159199, ENSG00000110955	212	10.9252	0.994451	0.523846	8.43182
GOTERM_BP_DIRECT	GO:0008152~metabolic process	7	2.92887	0.0194943	ENSG00000132744, ENSG00000198162, ENSG00000105499, ENSG00000100299, ENSG00000026652, ENSG00000105552, ENSG00000100294	212	3.30031	1	0.896575	26.4957
GOTERM_BP_DIRECT	GO:0006890~retrograde vesicle-mediated transport, Golgi to ER	5	2.09205	0.0197941	ENSG00000242247, ENSG00000068796, ENSG00000066735, ENSG00000122218, ENSG00000079616	212	4.82973	1	0.871025	26.8463
GOTERM_BP_DIRECT	GO:0006954~inflammatory response	11	4.60251	0.0215575	ENSG00000105499, ENSG00000169129, ENSG00000115009, ENSG00000150782, ENSG00000126432, ENSG00000112299, ENSG00000172936, ENSG00000067066, ENSG00000174885, ENSG00000168229, ENSG00000120889	212	2.2989	1	0.865923	28.8772
GOTERM_BP_DIRECT	GO:0006123~mitochondrial electron transport, cytochrome c to oxygen	3	1.25523	0.0257333	ENSG00000176340, ENSG00000135940, ENSG00000111775	212	11.8811	1	0.88754	33.478
GOTERM_BP_DIRECT	GO:0015986~ATP synthesis coupled proton transport	3	1.25523	0.0307789	ENSG00000167283, ENSG00000159199, ENSG00000110955	212	10.801	1	0.909464	38.6653
GOTERM_BP_DIRECT	GO:0034341~response to interferon-gamma	3	1.25523	0.0361796	ENSG00000067066, ENSG00000161921, ENSG00000013374	212	9.90094	1	0.926725	43.7968
GOTERM_BP_DIRECT	GO:0034612~response to tumor necrosis factor	3	1.25523	0.0390066	ENSG00000161921, ENSG00000100983, ENSG00000013374	212	9.50491	1	0.92722	46.3199
GOTERM_BP_DIRECT	GO:0070221~sulfide oxidation, using sulfide:quinone oxidoreductase	2	0.83682	0.0493269	ENSG00000183048, ENSG00000105755	212	39.6038	1	0.955368	54.6588
GOTERM_BP_DIRECT	GO:0030100~regulation of endocytosis	3	1.25523	0.0575872	ENSG00000144566, ENSG00000073921, ENSG00000103966	212	7.66525	1	0.967217	60.4422
GOTERM_BP_DIRECT	GO:0048286~lung alveolus development	3	1.25523	0.0678133	ENSG00000198162, ENSG00000136720, ENSG00000162878	212	6.9889	1	0.977819	66.6464
GOTERM_BP_DIRECT	GO:0048813~dendrite morphogenesis	3	1.25523	0.0785851	ENSG00000147852, ENSG00000073921, ENSG00000118263	212	6.42223	1	0.984888	72.189
GOTERM_BP_DIRECT	GO:0046598~positive regulation of viral entry into host cell	2	0.83682	0.084726	ENSG00000184012, ENSG00000112343	212	22.6307	1	0.986379	74.9499
GOTERM_BP_DIRECT	GO:0051897~positive regulation of protein kinase B signaling	4	1.67364	0.0891604	ENSG00000150782, ENSG00000104375, ENSG00000100302, ENSG00000091039	212	3.77179	1	0.986502	76.7818
GOTERM_BP_DIRECT	GO:0070125~mitochondrial translational elongation	4	1.67364	0.0916078	ENSG00000105364, ENSG00000128626, ENSG00000108826, ENSG00000096080	212	3.72741	1	0.985277	77.7383
GOTERM_BP_DIRECT	GO:0070126~mitochondrial translational termination	4	1.67364	0.094083	ENSG00000105364, ENSG00000128626, ENSG00000108826, ENSG00000096080	212	3.68407	1	0.984092	78.6681
GOTERM_BP_DIRECT	GO:0034551~mitochondrial respiratory chain complex III assembly	2	0.83682	0.0962316	ENSG00000204922, ENSG00000184076	212	19.8019	1	0.982683	79.4457
GOTERM_BP_DIRECT	GO:0006412~translation	7	2.92887	0.0985088	ENSG00000013306, ENSG00000197756, ENSG00000105364, ENSG00000128626, ENSG00000183048, ENSG00000108826, ENSG00000096080	212	2.19151	1	0.981389	80.2407
GOTERM_CC_DIRECT	GO:0005743~mitochondrial inner membrane	32	13.3891	1.3963e-15	ENSG00000176340, ENSG00000115286, ENSG00000010256, ENSG00000173660, ENSG00000146701, ENSG00000036473, ENSG00000183048, ENSG00000105197, ENSG00000099800, ENSG00000105364, ENSG00000128626, ENSG00000147684, ENSG00000140990, ENSG00000110955, ENSG00000167792, ENSG00000167283, ENSG00000135940, ENSG00000146066, ENSG00000108826, ENSG00000159199, ENSG00000096080, ENSG00000099795, ENSG00000013306, ENSG0000…	217	6.0939	3.08864e-13	3.08864e-13	1.83187e-12
GOTERM_CC_DIRECT	GO:0005750~mitochondrial respiratory chain complex III	7	2.92887	4.14138e-09	ENSG00000204922, ENSG00000010256, ENSG00000184076, ENSG00000173660, ENSG00000233954, ENSG00000179091, ENSG00000169021	217	45.2208	8.86254e-07	4.43127e-07	5.24826e-06
GOTERM_CC_DIRECT	GO:0005747~mitochondrial respiratory chain complex I	10	4.1841	5.32234e-09	ENSG00000115286, ENSG00000139180, ENSG00000147684, ENSG00000158864, ENSG00000140990, ENSG00000174886, ENSG00000090266, ENSG00000213619, ENSG00000167792, ENSG00000099795	217	17.1391	1.13898e-06	3.7966e-07	6.74486e-06
GOTERM_CC_DIRECT	GO:0005739~mitochondrion	37	15.4812	2.62539e-06	ENSG00000010256, ENSG00000173660, ENSG00000137124, ENSG00000146701, ENSG00000036473, ENSG00000100294, ENSG00000213619, ENSG00000105197, ENSG00000183978, ENSG00000099800, ENSG00000105364, ENSG00000128626, ENSG00000158864, ENSG00000147684, ENSG00000105755, ENSG00000069998, ENSG00000110955, ENSG00000167283, ENSG00000135940, ENSG00000126432, ENSG00000166165, ENSG00000105552, ENSG00000159199, ENSG0000…	217	2.33457	0.000561676	0.000140448	0.00332703
GOTERM_CC_DIRECT	GO:0005759~mitochondrial matrix	12	5.02092	0.00187062	ENSG00000115286, ENSG00000139180, ENSG00000126432, ENSG00000137124, ENSG00000158864, ENSG00000036473, ENSG00000146701, ENSG00000105755, ENSG00000105552, ENSG00000148459, ENSG00000110955, ENSG00000213619	217	3.08189	0.33014	0.0770105	2.34487
GOTERM_CC_DIRECT	GO:0016020~membrane	40	16.7364	0.00644565	ENSG00000068650, ENSG00000071794, ENSG00000073921, ENSG00000122218, ENSG00000117362, ENSG00000103966, ENSG00000242247, ENSG00000114127, ENSG00000181634, ENSG00000068796, ENSG00000161921, ENSG00000117592, ENSG00000110955, ENSG00000198162, ENSG00000175497, ENSG00000221947, ENSG00000136802, ENSG00000174640, ENSG00000129226, ENSG00000117523, ENSG00000164307, ENSG00000214530, ENSG00000136156, ENSG0000…	217	1.52694	0.749384	0.205974	7.86805
GOTERM_CC_DIRECT	GO:0043209~myelin sheath	7	2.92887	0.00957537	ENSG00000010256, ENSG00000146701, ENSG00000166165, ENSG00000167085, ENSG00000169021, ENSG00000110955, ENSG00000213619	217	3.86757	0.872419	0.25483	11.479
GOTERM_CC_DIRECT	GO:0005751~mitochondrial respiratory chain complex IV	3	1.25523	0.0100081	ENSG00000176340, ENSG00000135940, ENSG00000111775	217	19.3804	0.88381	0.235907	11.9679
GOTERM_CC_DIRECT	GO:0070469~respiratory chain	3	1.25523	0.0230907	ENSG00000233954, ENSG00000146066, ENSG00000179091	217	12.5972	0.993258	0.426206	25.6253
GOTERM_CC_DIRECT	GO:0005753~mitochondrial proton-transporting ATP synthase complex	3	1.25523	0.025325	ENSG00000167283, ENSG00000159199, ENSG00000110955	217	11.9974	0.995869	0.422435	27.7523
GOTERM_CC_DIRECT	GO:0031966~mitochondrial membrane	5	2.09205	0.0255874	ENSG00000139180, ENSG00000183048, ENSG00000110955, ENSG00000107819, ENSG00000213619	217	4.4671	0.996101	0.396055	27.9985
GOTERM_CC_DIRECT	GO:0005794~Golgi apparatus	18	7.53138	0.0281692	ENSG00000198162, ENSG00000188452, ENSG00000083168, ENSG00000152061, ENSG00000168172, ENSG00000073921, ENSG00000136156, ENSG00000117362, ENSG00000130529, ENSG00000102531, ENSG00000242247, ENSG00000114127, ENSG00000112782, ENSG00000160446, ENSG00000104324, ENSG00000197249, ENSG00000162878, ENSG00000180263	217	1.75164	0.99779	0.399241	30.3791
GOTERM_CC_DIRECT	GO:0005764~lysosome	7	2.92887	0.0530746	ENSG00000100299, ENSG00000136943, ENSG00000188186, ENSG00000104324, ENSG00000117592, ENSG00000256043, ENSG00000166311	217	2.6012	0.999991	0.592506	49.8979
GOTERM_CC_DIRECT	GO:0005783~endoplasmic reticulum	16	6.69456	0.0682776	ENSG00000198162, ENSG00000158467, ENSG00000099785, ENSG00000188452, ENSG00000068650, ENSG00000164307, ENSG00000117362, ENSG00000130529, ENSG00000103966, ENSG00000160446, ENSG00000091039, ENSG00000109689, ENSG00000104324, ENSG00000168936, ENSG00000197249, ENSG00000144468	217	1.62283	1	0.660748	59.1891
GOTERM_CC_DIRECT	GO:0000785~chromatin	4	1.67364	0.0891162	ENSG00000079616, ENSG00000171988, ENSG00000166801, ENSG00000120802	217	3.77445	1	0.735959	69.3603
GOTERM_CC_DIRECT	GO:0070062~extracellular exosome	42	17.5732	0.0892403	ENSG00000184012, ENSG00000204385, ENSG00000146701, ENSG00000122218, ENSG00000148468, ENSG00000170099, ENSG00000103966, ENSG00000166311, ENSG00000100299, ENSG00000144677, ENSG00000197756, ENSG00000147684, ENSG00000082438, ENSG00000164062, ENSG00000140990, ENSG00000104324, ENSG00000117592, ENSG00000103534, ENSG00000110955, ENSG00000174953, ENSG00000100983, ENSG00000198162, ENSG00000132744, ENSG0000…	217	1.25479	1	0.713565	69.4131
GOTERM_MF_DIRECT	GO:0008137~NADH dehydrogenase (ubiquinone) activity	9	3.76569	1.32901e-07	ENSG00000115286, ENSG00000139180, ENSG00000147684, ENSG00000158864, ENSG00000140990, ENSG00000090266, ENSG00000213619, ENSG00000167792, ENSG00000099795	213	14.86	4.73118e-05	4.73118e-05	0.000182225
GOTERM_MF_DIRECT	GO:0003954~NADH dehydrogenase activity	5	2.09205	1.6272e-06	ENSG00000115286, ENSG00000139180, ENSG00000158864, ENSG00000213619, ENSG00000167792	213	49.5335	0.000579115	0.000289599	0.00223108
GOTERM_MF_DIRECT	GO:0008121~ubiquinol-cytochrome-c reductase activity	5	2.09205	4.78596e-06	ENSG00000010256, ENSG00000184076, ENSG00000173660, ENSG00000233954, ENSG00000169021	213	39.6268	0.00170236	0.000567775	0.006562
GOTERM_MF_DIRECT	GO:0046933~proton-transporting ATP synthase activity, rotational mechanism	3	1.25523	0.0188588	ENSG00000167283, ENSG00000159199, ENSG00000110955	213	13.9859	0.998861	0.816302	22.9757
GOTERM_MF_DIRECT	GO:0016874~ligase activity	9	3.76569	0.0208654	ENSG00000023445, ENSG00000099785, ENSG00000071794, ENSG00000114423, ENSG00000100304, ENSG00000198742, ENSG00000168936, ENSG00000034677, ENSG00000112343	213	2.64178	0.999451	0.777168	25.1078
GOTERM_MF_DIRECT	GO:0032403~protein complex binding	7	2.92887	0.0459049	ENSG00000139180, ENSG00000010256, ENSG00000221914, ENSG00000136943, ENSG00000182872, ENSG00000169021, ENSG00000136603	213	2.69308	1	0.938467	47.4982
GOTERM_MF_DIRECT	GO:0004129~cytochrome-c oxidase activity	3	1.25523	0.0542566	ENSG00000176340, ENSG00000135940, ENSG00000111775	213	7.92535	1	0.9414	53.4607
GOTERM_MF_DIRECT	GO:0003735~structural constituent of ribosome	7	2.92887	0.0614313	ENSG00000013306, ENSG00000197756, ENSG00000105364, ENSG00000128626, ENSG00000183048, ENSG00000108826, ENSG00000096080	213	2.49898	1	0.940469	58.075
GOTERM_MF_DIRECT	GO:0008270~zinc ion binding	22	9.20502	0.0620704	ENSG00000083223, ENSG00000130779, ENSG00000099785, ENSG00000010256, ENSG00000083168, ENSG00000071794, ENSG00000114423, ENSG00000118263, ENSG00000182872, ENSG00000067066, ENSG00000164307, ENSG00000034677, ENSG00000149089, ENSG00000166311, ENSG00000023445, ENSG00000124608, ENSG00000099800, ENSG00000123636, ENSG00000198625, ENSG00000160446, ENSG00000179750, ENSG00000112343	213	1.49151	1	0.920717	58.4648
GOTERM_MF_DIRECT	GO:0051920~peroxiredoxin activity	2	0.83682	0.073035	ENSG00000126432, ENSG00000117592	213	26.4178	1	0.932787	64.6496
GOTERM_MF_DIRECT	GO:0016887~ATPase activity	6	2.51046	0.0811674	ENSG00000167283, ENSG00000071794, ENSG00000068796, ENSG00000066735, ENSG00000079616, ENSG00000110955	213	2.59848	1	0.935405	68.6728
GOTERM_MF_DIRECT	GO:0051287~NAD binding	3	1.25523	0.0822099	ENSG00000158467, ENSG00000158864, ENSG00000167792	213	6.25686	1	0.921527	69.1566
GOTERM_MF_DIRECT	GO:0003713~transcription coactivator activity	7	2.92887	0.0934903	ENSG00000073584, ENSG00000049618, ENSG00000083168, ENSG00000118263, ENSG00000050344, ENSG00000067066, ENSG00000101577	213	2.23699	1	0.931976	73.9673
GOTERM_MF_DIRECT	GO:0051539~4 iron, 4 sulfur cluster binding	3	1.25523	0.097514	ENSG00000115286, ENSG00000158864, ENSG00000167792	213	5.66097	1	0.926394	75.5078
KEGG_PATHWAY	hsa00190:Oxidative phosphorylation	22	9.20502	2.2516e-17	ENSG00000176340, ENSG00000115286, ENSG00000010256, ENSG00000167283, ENSG00000135940, ENSG00000173660, ENSG00000159199, ENSG00000213619, ENSG00000099795, ENSG00000139180, ENSG00000184076, ENSG00000158864, ENSG00000233954, ENSG00000147684, ENSG00000140990, ENSG00000174886, ENSG00000179091, ENSG00000111775, ENSG00000169021, ENSG00000110955, ENSG00000090266, ENSG00000167792	94	12.1051	2.92708e-15	2.92708e-15	2.62209e-14
KEGG_PATHWAY	hsa05012:Parkinson's disease	21	8.78661	1.53128e-15	ENSG00000176340, ENSG00000115286, ENSG00000010256, ENSG00000135940, ENSG00000173660, ENSG00000159199, ENSG00000213619, ENSG00000099795, ENSG00000139180, ENSG00000184076, ENSG00000158864, ENSG00000233954, ENSG00000147684, ENSG00000140990, ENSG00000174886, ENSG00000179091, ENSG00000111775, ENSG00000169021, ENSG00000110955, ENSG00000090266, ENSG00000167792	94	10.8225	2.02061e-13	1.0103e-13	1.80966e-12
KEGG_PATHWAY	hsa05010:Alzheimer's disease	22	9.20502	3.22212e-15	ENSG00000176340, ENSG00000115286, ENSG00000010256, ENSG00000135940, ENSG00000173660, ENSG00000159199, ENSG00000117362, ENSG00000213619, ENSG00000099795, ENSG00000139180, ENSG00000184076, ENSG00000158864, ENSG00000233954, ENSG00000147684, ENSG00000140990, ENSG00000174886, ENSG00000179091, ENSG00000111775, ENSG00000169021, ENSG00000110955, ENSG00000090266, ENSG00000167792	94	9.58321	4.18554e-13	1.39555e-13	3.75255e-12
KEGG_PATHWAY	hsa05016:Huntington's disease	21	8.78661	5.50315e-13	ENSG00000176340, ENSG00000115286, ENSG00000010256, ENSG00000135940, ENSG00000173660, ENSG00000159199, ENSG00000213619, ENSG00000099795, ENSG00000139180, ENSG00000184076, ENSG00000158864, ENSG00000233954, ENSG00000147684, ENSG00000140990, ENSG00000174886, ENSG00000179091, ENSG00000111775, ENSG00000169021, ENSG00000110955, ENSG00000090266, ENSG00000167792	94	8.00416	7.15439e-11	1.78859e-11	6.40898e-10
KEGG_PATHWAY	hsa04932:Non-alcoholic fatty liver disease (NAFLD)	19	7.94979	9.00235e-13	ENSG00000176340, ENSG00000115286, ENSG00000010256, ENSG00000135940, ENSG00000173660, ENSG00000213619, ENSG00000099795, ENSG00000139180, ENSG00000184076, ENSG00000158864, ENSG00000233954, ENSG00000147684, ENSG00000140990, ENSG00000174886, ENSG00000111775, ENSG00000179091, ENSG00000169021, ENSG00000090266, ENSG00000167792	94	9.20819	1.17036e-10	2.34073e-11	1.04842e-09
KEGG_PATHWAY	hsa01100:Metabolic pathways	42	17.5732	2.6142e-09	ENSG00000158467, ENSG00000115286, ENSG00000176340, ENSG00000010256, ENSG00000173660, ENSG00000137124, ENSG00000146701, ENSG00000036473, ENSG00000100294, ENSG00000141401, ENSG00000149089, ENSG00000213619, ENSG00000179958, ENSG00000166311, ENSG00000158864, ENSG00000147684, ENSG00000140990, ENSG00000101577, ENSG00000117592, ENSG00000110955, ENSG00000167792, ENSG00000100983, ENSG00000198162, ENSG0000…	94	2.52141	3.39846e-07	5.6641e-08	3.04436e-06
KEGG_PATHWAY	hsa04260:Cardiac muscle contraction	9	3.76569	6.6157e-06	ENSG00000176340, ENSG00000010256, ENSG00000135940, ENSG00000184076, ENSG00000173660, ENSG00000233954, ENSG00000179091, ENSG00000111775, ENSG00000169021	94	8.7817	0.000859674	0.000122856	0.00770404
KEGG_PATHWAY	hsa04142:Lysosome	5	2.09205	0.0807747	ENSG00000100299, ENSG00000136943, ENSG00000129226, ENSG00000256043, ENSG00000166311	94	3.024	0.999982	0.745547	62.5
KEGG_PATHWAY	hsa00270:Cysteine and methionine metabolism	3	1.25523	0.0929428	ENSG00000158467, ENSG00000146701, ENSG00000149089	94	5.77744	0.999997	0.755625	67.8904

## Sheet: Table S6
Table S6. Gene Ontology analysis and KEGG pathways for ICGs.
Category	Term	Count	Enrichment ratio	P-Value	Genes	List total	Fold enrichment	Bonferroni	Benjamini	FDR
GOTERM_MF_DIRECT	GO:0017127~cholesterol transporter activity	5	1.61812	7.60303e-05	ENSG00000084674, ENSG00000143921, ENSG00000118137, ENSG00000110244, ENSG00000138075	271	20.7638	0.0388389	0.0388389	0.110064
GOTERM_MF_DIRECT	GO:0009055~electron carrier activity	8	2.589	0.000597605	ENSG00000104808, ENSG00000069535, ENSG00000127540, ENSG00000159423, ENSG00000142669, ENSG00000168306, ENSG00000117448, ENSG00000240303	271	5.53702	0.267612	0.144204	0.862075
GOTERM_MF_DIRECT	GO:0003824~catalytic activity	11	3.55987	0.000909551	ENSG00000135476, ENSG00000075651, ENSG00000114771, ENSG00000155096, ENSG00000154930, ENSG00000166123, ENSG00000166446, ENSG00000185813, ENSG00000161217, ENSG00000240038, ENSG00000138079	271	3.64472	0.37755	0.146176	1.30932
GOTERM_MF_DIRECT	GO:0015184~L-cystine transmembrane transporter activity	3	0.970874	0.00149713	ENSG00000115902, ENSG00000021488, ENSG00000138079	271	46.7186	0.541864	0.177287	2.14665
GOTERM_MF_DIRECT	GO:0004497~monooxygenase activity	6	1.94175	0.00231496	ENSG00000138109, ENSG00000187546, ENSG00000165841, ENSG00000145476, ENSG00000160870, ENSG00000010932	271	6.44395	0.701055	0.21455	3.3011
GOTERM_MF_DIRECT	GO:0005215~transporter activity	10	3.23625	0.00528732	ENSG00000091138, ENSG00000100191, ENSG00000177879, ENSG00000240583, ENSG00000174827, ENSG00000145384, ENSG00000107611, ENSG00000187446, ENSG00000162769, ENSG00000108433	271	3.08374	0.936835	0.368927	7.39094
GOTERM_MF_DIRECT	GO:0016298~lipase activity	3	0.970874	0.00851969	ENSG00000114771, ENSG00000163803, ENSG00000079435	271	20.7638	0.988412	0.471031	11.6554
GOTERM_MF_DIRECT	GO:0004181~metallocarboxypeptidase activity	4	1.2945	0.00891176	ENSG00000124299, ENSG00000086205, ENSG00000144410, ENSG00000130234	271	9.22837	0.99057	0.441767	12.1601
GOTERM_MF_DIRECT	GO:0004175~endopeptidase activity	5	1.61812	0.0108211	ENSG00000196549, ENSG00000163904, ENSG00000116209, ENSG00000173653, ENSG00000130234	271	5.76773	0.996547	0.467321	14.5795
GOTERM_MF_DIRECT	GO:0005506~iron ion binding	8	2.589	0.0116424	ENSG00000152952, ENSG00000138109, ENSG00000187546, ENSG00000087086, ENSG00000165841, ENSG00000145476, ENSG00000160870, ENSG00000162971	271	3.25707	0.99776	0.45672	15.601
GOTERM_MF_DIRECT	GO:0042277~peptide binding	5	1.61812	0.0146411	ENSG00000196549, ENSG00000099139, ENSG00000186188, ENSG00000166825, ENSG00000138792	271	5.27894	0.99954	0.50271	19.2349
GOTERM_MF_DIRECT	GO:0016491~oxidoreductase activity	9	2.91262	0.015242	ENSG00000104808, ENSG00000069535, ENSG00000159423, ENSG00000138109, ENSG00000100612, ENSG00000165841, ENSG00000009765, ENSG00000117448, ENSG00000164039	271	2.80312	0.999665	0.486678	19.9453
GOTERM_MF_DIRECT	GO:0020037~heme binding	7	2.26537	0.0229133	ENSG00000013583, ENSG00000119686, ENSG00000166347, ENSG00000138109, ENSG00000165841, ENSG00000145476, ENSG00000160870	271	3.18278	0.999994	0.605043	28.5184
GOTERM_MF_DIRECT	GO:0004806~triglyceride lipase activity	3	0.970874	0.0295936	ENSG00000114771, ENSG00000079435, ENSG00000085788	271	10.9926	1	0.673044	35.2797
GOTERM_MF_DIRECT	GO:0018675~(S)-limonene 6-monooxygenase activity	2	0.647249	0.0317337	ENSG00000138109, ENSG00000165841	271	62.2915	1	0.673748	37.3166
GOTERM_MF_DIRECT	GO:0052741~(R)-limonene 6-monooxygenase activity	2	0.647249	0.0317337	ENSG00000138109, ENSG00000165841	271	62.2915	1	0.673748	37.3166
GOTERM_MF_DIRECT	GO:0018676~(S)-limonene 7-monooxygenase activity	2	0.647249	0.0317337	ENSG00000138109, ENSG00000165841	271	62.2915	1	0.673748	37.3166
GOTERM_MF_DIRECT	GO:0008289~lipid binding	7	2.26537	0.0346242	ENSG00000107679, ENSG00000110245, ENSG00000118137, ENSG00000139641, ENSG00000110244, ENSG00000161217, ENSG00000181513	271	2.88769	1	0.682549	39.9729
GOTERM_MF_DIRECT	GO:0008237~metallopeptidase activity	5	1.61812	0.040886	ENSG00000196549, ENSG00000015413, ENSG00000166825, ENSG00000138792, ENSG00000130234	271	3.84516	1	0.721788	45.3722
GOTERM_MF_DIRECT	GO:0070653~high-density lipoprotein particle receptor binding	2	0.647249	0.0472223	ENSG00000110245, ENSG00000118137	271	41.5277	1	0.75344	50.3728
GOTERM_MF_DIRECT	GO:0042978~ornithine decarboxylase activator activity	2	0.647249	0.0472223	ENSG00000155096, ENSG00000113494	271	41.5277	1	0.75344	50.3728
GOTERM_MF_DIRECT	GO:0030165~PDZ domain binding	5	1.61812	0.0491131	ENSG00000107679, ENSG00000105926, ENSG00000121989, ENSG00000174827, ENSG00000197208	271	3.6216	1	0.748655	51.7803
GOTERM_MF_DIRECT	GO:0031210~phosphatidylcholine binding	3	0.970874	0.0517241	ENSG00000118137, ENSG00000110244, ENSG00000161217	271	8.12498	1	0.749303	53.6629
GOTERM_MF_DIRECT	GO:0033300~dehydroascorbic acid transporter activity	2	0.647249	0.0624641	ENSG00000170482, ENSG00000163581	271	31.1458	1	0.798148	60.71
GOTERM_MF_DIRECT	GO:0008395~steroid hydroxylase activity	3	0.970874	0.0644166	ENSG00000138109, ENSG00000165841, ENSG00000160870	271	7.18748	1	0.793376	61.8787
GOTERM_MF_DIRECT	GO:0016779~nucleotidyltransferase activity	3	0.970874	0.068857	ENSG00000185813, ENSG00000161217, ENSG00000121274	271	6.92128	1	0.80132	64.417
GOTERM_MF_DIRECT	GO:0004177~aminopeptidase activity	3	0.970874	0.068857	ENSG00000124299, ENSG00000166825, ENSG00000138792	271	6.92128	1	0.80132	64.417
GOTERM_MF_DIRECT	GO:0070061~fructose binding	2	0.647249	0.0774629	ENSG00000142583, ENSG00000149925	271	24.9166	1	0.826277	68.8945
GOTERM_MF_DIRECT	GO:0005337~nucleoside transmembrane transporter activity	2	0.647249	0.0774629	ENSG00000174669, ENSG00000156222	271	24.9166	1	0.826277	68.8945
GOTERM_MF_DIRECT	GO:0042803~protein homodimerization activity	18	5.82524	0.0784664	ENSG00000122694, ENSG00000165475, ENSG00000060566, ENSG00000114416, ENSG00000110244, ENSG00000161217, ENSG00000107611, ENSG00000142661, ENSG00000069535, ENSG00000180488, ENSG00000100504, ENSG00000175344, ENSG00000007168, ENSG00000125968, ENSG00000101421, ENSG00000113494, ENSG00000162971, ENSG00000136425	271	1.53596	1	0.817857	69.381
GOTERM_MF_DIRECT	GO:0000062~fatty-acyl-CoA binding	3	0.970874	0.0827461	ENSG00000168306, ENSG00000181513, ENSG00000240303	271	6.22915	1	0.822847	71.3773
GOTERM_MF_DIRECT	GO:0050660~flavin adenine dinucleotide binding	4	1.2945	0.0828554	ENSG00000069535, ENSG00000168306, ENSG00000240303, ENSG00000010932	271	3.89322	1	0.811553	71.4267
GOTERM_MF_DIRECT	GO:0060228~phosphatidylcholine-sterol O-acyltransferase activator activity	2	0.647249	0.0922226	ENSG00000118137, ENSG00000110244	271	20.7638	1	0.83476	75.3745
GOTERM_MF_DIRECT	GO:0055102~lipase inhibitor activity	2	0.647249	0.0922226	ENSG00000110245, ENSG00000118137	271	20.7638	1	0.83476	75.3745
GOTERM_CC_DIRECT	GO:0016324~apical plasma membrane	29	9.38511	2.90918e-14	ENSG00000075651, ENSG00000240583, ENSG00000023839, ENSG00000015413, ENSG00000174827, ENSG00000144410, ENSG00000138075, ENSG00000107611, ENSG00000142583, ENSG00000115850, ENSG00000021488, ENSG00000163581, ENSG00000170482, ENSG00000138792, ENSG00000124839, ENSG00000188158, ENSG00000091138, ENSG00000090402, ENSG00000157168, ENSG00000163803, ENSG00000117448, ENSG00000074276, ENSG00000175344, ENSG0000…	293	6.19842	8.11551e-12	8.11551e-12	3.84359e-11
GOTERM_CC_DIRECT	GO:0005903~brush border	11	3.55987	3.55534e-08	ENSG00000088386, ENSG00000196549, ENSG00000074276, ENSG00000090402, ENSG00000173406, ENSG00000240583, ENSG00000006747, ENSG00000099834, ENSG00000138792, ENSG00000006611, ENSG00000163581	293	11.403	9.91935e-06	4.95969e-06	4.6984e-05
GOTERM_CC_DIRECT	GO:0070062~extracellular exosome	79	25.5663	4.17681e-07	ENSG00000107679, ENSG00000119125, ENSG00000124299, ENSG00000165475, ENSG00000095932, ENSG00000015413, ENSG00000175806, ENSG00000118640, ENSG00000152952, ENSG00000109743, ENSG00000168961, ENSG00000141504, ENSG00000148484, ENSG00000149925, ENSG00000105926, ENSG00000086205, ENSG00000113558, ENSG00000205544, ENSG00000159228, ENSG00000170482, ENSG00000138792, ENSG00000130234, ENSG00000144674, ENSG0000…	293	1.748	0.000116526	3.88436e-05	0.000551966
GOTERM_CC_DIRECT	GO:0031526~brush border membrane	8	2.589	1.59755e-05	ENSG00000074276, ENSG00000091138, ENSG00000240583, ENSG00000021488, ENSG00000174827, ENSG00000107611, ENSG00000099834, ENSG00000138079	293	9.75654	0.00444729	0.00111368	0.0211097
GOTERM_CC_DIRECT	GO:0016021~integral component of membrane	113	36.5696	0.000122348	ENSG00000173621, ENSG00000198133, ENSG00000114771, ENSG00000125648, ENSG00000125746, ENSG00000143418, ENSG00000175893, ENSG00000147010, ENSG00000180488, ENSG00000007306, ENSG00000198270, ENSG00000163900, ENSG00000139880, ENSG00000205544, ENSG00000181513, ENSG00000130234, ENSG00000163581, ENSG00000120256, ENSG00000240224, ENSG00000090402, ENSG00000119686, ENSG00000183034, ENSG00000166347, ENSG0000…	293	1.3613	0.0335612	0.0068042	0.161563
GOTERM_CC_DIRECT	GO:0045177~apical part of cell	8	2.589	0.000197428	ENSG00000213853, ENSG00000142192, ENSG00000115255, ENSG00000173406, ENSG00000240583, ENSG00000015413, ENSG00000138792, ENSG00000006611	293	6.63445	0.0535979	0.00913927	0.260587
GOTERM_CC_DIRECT	GO:0005789~endoplasmic reticulum membrane	29	9.38511	0.000319689	ENSG00000119787, ENSG00000075651, ENSG00000114771, ENSG00000138109, ENSG00000084674, ENSG00000143418, ENSG00000161217, ENSG00000163235, ENSG00000152952, ENSG00000187546, ENSG00000145476, ENSG00000108433, ENSG00000166347, ENSG00000198168, ENSG00000060566, ENSG00000150527, ENSG00000165841, ENSG00000151623, ENSG00000093183, ENSG00000185813, ENSG00000160870, ENSG00000173653, ENSG00000121207, ENSG0000…	293	2.09251	0.0853442	0.0126631	0.421647
GOTERM_CC_DIRECT	GO:0043235~receptor complex	9	2.91262	0.00102039	ENSG00000142192, ENSG00000121989, ENSG00000143921, ENSG00000153246, ENSG00000111696, ENSG00000138075, ENSG00000151623, ENSG00000106799, ENSG00000148400	293	4.40773	0.247861	0.0349779	1.34008
GOTERM_CC_DIRECT	GO:0042627~chylomicron	4	1.2945	0.00130007	ENSG00000084674, ENSG00000110245, ENSG00000118137, ENSG00000110244	293	17.7708	0.304383	0.039526	1.70448
GOTERM_CC_DIRECT	GO:0000139~Golgi membrane	21	6.79612	0.001448	ENSG00000122694, ENSG00000083097, ENSG00000075651, ENSG00000169116, ENSG00000198168, ENSG00000128268, ENSG00000116209, ENSG00000162630, ENSG00000103056, ENSG00000070540, ENSG00000175893, ENSG00000187446, ENSG00000163235, ENSG00000109083, ENSG00000213853, ENSG00000115963, ENSG00000108433, ENSG00000183778, ENSG00000148400, ENSG00000100934, ENSG00000144674	293	2.21008	0.332545	0.0396221	1.89671
GOTERM_CC_DIRECT	GO:0030139~endocytic vesicle	6	1.94175	0.001699	ENSG00000147010, ENSG00000124839, ENSG00000075651, ENSG00000186188, ENSG00000118137, ENSG00000107611	293	6.91088	0.377757	0.0422127	2.22209
GOTERM_CC_DIRECT	GO:0005886~plasma membrane	88	28.479	0.00249063	ENSG00000173621, ENSG00000107679, ENSG00000116030, ENSG00000165475, ENSG00000023839, ENSG00000015413, ENSG00000161217, ENSG00000175893, ENSG00000118640, ENSG00000113805, ENSG00000163235, ENSG00000105928, ENSG00000147010, ENSG00000007306, ENSG00000109743, ENSG00000170425, ENSG00000105926, ENSG00000122644, ENSG00000139880, ENSG00000086205, ENSG00000163581, ENSG00000170482, ENSG00000138792, ENSG0000…	293	1.32818	0.501302	0.0563307	3.24178
GOTERM_CC_DIRECT	GO:0031528~microvillus membrane	4	1.2945	0.00326187	ENSG00000074276, ENSG00000174827, ENSG00000015413, ENSG00000099834	293	13.0943	0.598098	0.0677172	4.22574
GOTERM_CC_DIRECT	GO:0034361~very-low-density lipoprotein particle	4	1.2945	0.00379241	ENSG00000084674, ENSG00000110245, ENSG00000118137, ENSG00000110244	293	12.4396	0.653576	0.0729251	4.89724
GOTERM_CC_DIRECT	GO:0005887~integral component of plasma membrane	36	11.6505	0.0068244	ENSG00000100191, ENSG00000186188, ENSG00000240583, ENSG00000121989, ENSG00000023839, ENSG00000138079, ENSG00000163235, ENSG00000196549, ENSG00000142583, ENSG00000143167, ENSG00000142192, ENSG00000170425, ENSG00000115850, ENSG00000086205, ENSG00000021488, ENSG00000163581, ENSG00000170482, ENSG00000138792, ENSG00000063660, ENSG00000091138, ENSG00000157168, ENSG00000141434, ENSG00000156222, ENSG0000…	293	1.58242	0.851999	0.119591	8.65202
GOTERM_CC_DIRECT	GO:0032420~stereocilium	4	1.2945	0.0089604	ENSG00000109083, ENSG00000007168, ENSG00000006611, ENSG00000136425	293	9.21451	0.918831	0.145254	11.2144
GOTERM_CC_DIRECT	GO:0016020~membrane	50	16.1812	0.0104499	ENSG00000119787, ENSG00000104154, ENSG00000110315, ENSG00000075651, ENSG00000175806, ENSG00000143418, ENSG00000118640, ENSG00000105926, ENSG00000149925, ENSG00000139880, ENSG00000086205, ENSG00000163581, ENSG00000170482, ENSG00000243056, ENSG00000066248, ENSG00000091138, ENSG00000157168, ENSG00000166347, ENSG00000100852, ENSG00000128268, ENSG00000114416, ENSG00000150527, ENSG00000156222, ENSG0000…	293	1.41359	0.946649	0.158361	12.9618
GOTERM_CC_DIRECT	GO:0031965~nuclear membrane	10	3.23625	0.0117685	ENSG00000174669, ENSG00000118971, ENSG00000007168, ENSG00000097007, ENSG00000116030, ENSG00000161904, ENSG00000023287, ENSG00000240583, ENSG00000163904, ENSG00000143418	293	2.71607	0.963223	0.167643	14.4821
GOTERM_CC_DIRECT	GO:0031904~endosome lumen	3	0.970874	0.0127909	ENSG00000142192, ENSG00000084674, ENSG00000113494	293	16.9631	0.972448	0.172244	15.6439
GOTERM_CC_DIRECT	GO:0031902~late endosome membrane	6	1.94175	0.0232571	ENSG00000104154, ENSG00000075651, ENSG00000101421, ENSG00000116209, ENSG00000118640, ENSG00000108433	293	3.69493	0.998592	0.279831	26.7267
GOTERM_CC_DIRECT	GO:0005783~endoplasmic reticulum	22	7.11974	0.0255831	ENSG00000119787, ENSG00000100379, ENSG00000180694, ENSG00000097007, ENSG00000100852, ENSG00000060566, ENSG00000148584, ENSG00000143418, ENSG00000093183, ENSG00000107611, ENSG00000173960, ENSG00000187446, ENSG00000187288, ENSG00000152952, ENSG00000133818, ENSG00000147872, ENSG00000152700, ENSG00000187546, ENSG00000095321, ENSG00000023041, ENSG00000183778, ENSG00000100934	293	1.6526	0.999276	0.291293	28.9994
GOTERM_CC_DIRECT	GO:0009986~cell surface	16	5.17799	0.0288884	ENSG00000173621, ENSG00000121989, ENSG00000023839, ENSG00000118137, ENSG00000110244, ENSG00000106799, ENSG00000163235, ENSG00000143167, ENSG00000142192, ENSG00000213853, ENSG00000086205, ENSG00000153246, ENSG00000115902, ENSG00000113494, ENSG00000130234, ENSG00000148400	293	1.8361	0.999719	0.310475	32.117
GOTERM_CC_DIRECT	GO:0005768~endosome	9	2.91262	0.0288957	ENSG00000063660, ENSG00000142192, ENSG00000083097, ENSG00000075651, ENSG00000101421, ENSG00000148158, ENSG00000173926, ENSG00000185339, ENSG00000106799	293	2.48792	0.99972	0.299305	32.1238
GOTERM_CC_DIRECT	GO:0031225~anchored component of membrane	6	1.94175	0.0353945	ENSG00000063660, ENSG00000007306, ENSG00000109743, ENSG00000198168, ENSG00000015413, ENSG00000113805	293	3.30255	0.999957	0.342243	37.8873
GOTERM_CC_DIRECT	GO:0005829~cytosol	66	21.3592	0.0433949	ENSG00000119125, ENSG00000165475, ENSG00000175806, ENSG00000161217, ENSG00000185015, ENSG00000118640, ENSG00000105928, ENSG00000147010, ENSG00000148484, ENSG00000149925, ENSG00000113558, ENSG00000159228, ENSG00000145384, ENSG00000115419, ENSG00000144674, ENSG00000066248, ENSG00000100852, ENSG00000111696, ENSG00000087086, ENSG00000117448, ENSG00000164039, ENSG00000187446, ENSG00000100504, ENSG0000…	293	1.23833	0.999996	0.390496	44.3607
GOTERM_CC_DIRECT	GO:0044214~spanning component of plasma membrane	2	0.647249	0.047305	ENSG00000074276, ENSG00000099834	293	41.4653	0.999999	0.40549	47.2922
GOTERM_CC_DIRECT	GO:0045121~membrane raft	8	2.589	0.0483693	ENSG00000063660, ENSG00000213853, ENSG00000142192, ENSG00000174827, ENSG00000140575, ENSG00000106799, ENSG00000130234, ENSG00000111716	293	2.41545	0.999999	0.400889	48.0651
GOTERM_CC_DIRECT	GO:0012507~ER to Golgi transport vesicle membrane	4	1.2945	0.0506329	ENSG00000163235, ENSG00000152700, ENSG00000108433, ENSG00000100934	293	4.78446	0.999999	0.404135	49.6741
GOTERM_CC_DIRECT	GO:0031090~organelle membrane	5	1.61812	0.0511665	ENSG00000114771, ENSG00000138109, ENSG00000165841, ENSG00000160870, ENSG00000010932	293	3.57459	1	0.396674	50.0467
GOTERM_CC_DIRECT	GO:0005911~cell-cell junction	7	2.26537	0.0587752	ENSG00000147010, ENSG00000143167, ENSG00000111052, ENSG00000142192, ENSG00000139880, ENSG00000140575, ENSG00000163581	293	2.53131	1	0.430691	55.0887
GOTERM_CC_DIRECT	GO:0034363~intermediate-density lipoprotein particle	2	0.647249	0.0625723	ENSG00000084674, ENSG00000110245	293	31.099	1	0.440964	57.4249
GOTERM_CC_DIRECT	GO:0005794~Golgi apparatus	21	6.79612	0.0633028	ENSG00000099139, ENSG00000090402, ENSG00000075651, ENSG00000169116, ENSG00000177879, ENSG00000165475, ENSG00000084674, ENSG00000107611, ENSG00000175893, ENSG00000171067, ENSG00000165113, ENSG00000142192, ENSG00000213853, ENSG00000152700, ENSG00000125968, ENSG00000196937, ENSG00000085788, ENSG00000069869, ENSG00000108433, ENSG00000183778, ENSG00000144674	293	1.51351	1	0.434568	57.8612
GOTERM_CC_DIRECT	GO:0005811~lipid particle	4	1.2945	0.0893523	ENSG00000147872, ENSG00000136305, ENSG00000079435, ENSG00000187288	293	3.76957	1	0.546762	70.9722
GOTERM_CC_DIRECT	GO:0000137~Golgi cis cisterna	2	0.647249	0.0923795	ENSG00000116209, ENSG00000103056	293	20.7327	1	0.548594	72.2219
GOTERM_BP_DIRECT	GO:0033344~cholesterol efflux	6	1.94175	3.93694e-05	ENSG00000084674, ENSG00000110245, ENSG00000143921, ENSG00000118137, ENSG00000110244, ENSG00000138075	267	15.0939	0.0633753	0.0633753	0.0662092
GOTERM_BP_DIRECT	GO:0019433~triglyceride catabolic process	6	1.94175	3.93694e-05	ENSG00000084674, ENSG00000110245, ENSG00000118137, ENSG00000079435, ENSG00000145384, ENSG00000085788	267	15.0939	0.0633753	0.0633753	0.0662092
GOTERM_BP_DIRECT	GO:0001523~retinoid metabolic process	8	2.589	4.86265e-05	ENSG00000063660, ENSG00000121207, ENSG00000084674, ENSG00000110245, ENSG00000163803, ENSG00000118137, ENSG00000110244, ENSG00000145476	267	8.24805	0.0776844	0.0396274	0.0817712
GOTERM_BP_DIRECT	GO:0042632~cholesterol homeostasis	7	2.26537	0.000518806	ENSG00000084674, ENSG00000110245, ENSG00000143921, ENSG00000118137, ENSG00000150527, ENSG00000110244, ENSG00000138075	267	6.87875	0.578105	0.249988	0.869195
GOTERM_BP_DIRECT	GO:0015811~L-cystine transport	3	0.970874	0.00146877	ENSG00000115902, ENSG00000021488, ENSG00000138079	267	47.1685	0.913218	0.45724	2.44235
GOTERM_BP_DIRECT	GO:0006805~xenobiotic metabolic process	7	2.26537	0.00147861	ENSG00000144852, ENSG00000114771, ENSG00000138109, ENSG00000015413, ENSG00000165841, ENSG00000160870, ENSG00000010932	267	5.6441	0.914629	0.388689	2.45852
GOTERM_BP_DIRECT	GO:0042157~lipoprotein metabolic process	5	1.61812	0.00297566	ENSG00000084674, ENSG00000110245, ENSG00000118137, ENSG00000110244, ENSG00000107611	267	8.27518	0.992958	0.562196	4.88972
GOTERM_BP_DIRECT	GO:0007586~digestion	6	1.94175	0.00319429	ENSG00000088386, ENSG00000141434, ENSG00000105398, ENSG00000112818, ENSG00000145384, ENSG00000240038	267	5.98966	0.99511	0.532375	5.23997
GOTERM_BP_DIRECT	GO:0008203~cholesterol metabolic process	6	1.94175	0.0044445	ENSG00000142192, ENSG00000084674, ENSG00000118137, ENSG00000079435, ENSG00000110244, ENSG00000107611	267	5.54924	0.999393	0.603849	7.21962
GOTERM_BP_DIRECT	GO:0008202~steroid metabolic process	5	1.61812	0.00467742	ENSG00000144852, ENSG00000105398, ENSG00000138109, ENSG00000165841, ENSG00000160870	267	7.31295	0.999589	0.5795	7.5841
GOTERM_BP_DIRECT	GO:0032532~regulation of microvillus length	3	0.970874	0.00498132	ENSG00000074276, ENSG00000099834, ENSG00000006611	267	26.9535	0.999753	0.564153	8.05764
GOTERM_BP_DIRECT	GO:0010898~positive regulation of triglyceride catabolic process	3	0.970874	0.00657258	ENSG00000114771, ENSG00000118137, ENSG00000110244	267	23.5843	0.999983	0.630991	10.5001
GOTERM_BP_DIRECT	GO:0005975~carbohydrate metabolic process	9	2.91262	0.00661784	ENSG00000100504, ENSG00000104808, ENSG00000142583, ENSG00000090402, ENSG00000115850, ENSG00000240038, ENSG00000163581, ENSG00000138079, ENSG00000111716	267	3.253	0.999984	0.601549	10.5687
GOTERM_BP_DIRECT	GO:0060021~palate development	6	1.94175	0.0071146	ENSG00000119042, ENSG00000107679, ENSG00000116030, ENSG00000135111, ENSG00000106799, ENSG00000164920	267	4.96511	0.999993	0.598832	11.3181
GOTERM_BP_DIRECT	GO:0070328~triglyceride homeostasis	4	1.2945	0.00780582	ENSG00000110245, ENSG00000118137, ENSG00000150527, ENSG00000110244	267	9.6756	0.999998	0.605785	12.351
GOTERM_BP_DIRECT	GO:0008652~cellular amino acid biosynthetic process	4	1.2945	0.00780582	ENSG00000166123, ENSG00000086205, ENSG00000108381, ENSG00000115419	267	9.6756	0.999998	0.605785	12.351
GOTERM_BP_DIRECT	GO:0042158~lipoprotein biosynthetic process	3	0.970874	0.00836257	ENSG00000084674, ENSG00000118137, ENSG00000110244	267	20.9638	0.999999	0.605852	13.1747
GOTERM_BP_DIRECT	GO:0017144~drug metabolic process	4	1.2945	0.0086802	ENSG00000138109, ENSG00000159228, ENSG00000165841, ENSG00000010932	267	9.31724	0.999999	0.595918	13.6414
GOTERM_BP_DIRECT	GO:0043534~blood vessel endothelial cell migration	3	0.970874	0.0103446	ENSG00000213853, ENSG00000125968, ENSG00000118137	267	18.8674	1	0.638401	16.0484
GOTERM_BP_DIRECT	GO:0002003~angiotensin maturation	3	0.970874	0.0125123	ENSG00000196549, ENSG00000138792, ENSG00000130234	267	17.1522	1	0.687543	19.0887
GOTERM_BP_DIRECT	GO:0055114~oxidation-reduction process	18	5.82524	0.0135272	ENSG00000104808, ENSG00000166347, ENSG00000159423, ENSG00000138109, ENSG00000165475, ENSG00000142669, ENSG00000175806, ENSG00000165841, ENSG00000117448, ENSG00000130489, ENSG00000069535, ENSG00000152952, ENSG00000187546, ENSG00000100612, ENSG00000159228, ENSG00000009765, ENSG00000162971, ENSG00000111716	267	1.91224	1	0.696406	20.4764
GOTERM_BP_DIRECT	GO:0006888~ER to Golgi vesicle-mediated transport	8	2.589	0.0139101	ENSG00000163235, ENSG00000119787, ENSG00000152700, ENSG00000150527, ENSG00000093183, ENSG00000085788, ENSG00000108433, ENSG00000100934	267	3.14457	1	0.687999	20.9941
GOTERM_BP_DIRECT	GO:0042738~exogenous drug catabolic process	3	0.970874	0.0148592	ENSG00000144852, ENSG00000138109, ENSG00000165841	267	15.7228	1	0.694417	22.2636
GOTERM_BP_DIRECT	GO:0008152~metabolic process	8	2.589	0.0177217	ENSG00000180801, ENSG00000240224, ENSG00000114771, ENSG00000154930, ENSG00000166446, ENSG00000079435, ENSG00000108381, ENSG00000136381	267	2.99483	1	0.741177	25.9774
GOTERM_BP_DIRECT	GO:0033700~phospholipid efflux	3	0.970874	0.0200661	ENSG00000110245, ENSG00000118137, ENSG00000110244	267	13.4767	1	0.769066	28.894
GOTERM_BP_DIRECT	GO:0051898~negative regulation of protein kinase B signaling	4	1.2945	0.0205419	ENSG00000107679, ENSG00000136826, ENSG00000161904, ENSG00000120057	267	6.79907	1	0.762647	29.4726
GOTERM_BP_DIRECT	GO:0007588~excretion	4	1.2945	0.0205419	ENSG00000091138, ENSG00000170425, ENSG00000143921, ENSG00000138075	267	6.79907	1	0.762647	29.4726
GOTERM_BP_DIRECT	GO:0042953~lipoprotein transport	3	0.970874	0.0229143	ENSG00000084674, ENSG00000150527, ENSG00000107611	267	12.5783	1	0.786046	32.2919
GOTERM_BP_DIRECT	GO:0034375~high-density lipoprotein particle remodeling	3	0.970874	0.0229143	ENSG00000110245, ENSG00000118137, ENSG00000110244	267	12.5783	1	0.786046	32.2919
GOTERM_BP_DIRECT	GO:0048704~embryonic skeletal system morphogenesis	4	1.2945	0.023612	ENSG00000119042, ENSG00000122592, ENSG00000162769, ENSG00000164920	267	6.4504	1	0.783112	33.1006
GOTERM_BP_DIRECT	GO:1900006~positive regulation of dendrite development	3	0.970874	0.0259179	ENSG00000097007, ENSG00000140575, ENSG00000106078	267	11.7921	1	0.801586	35.7094
GOTERM_BP_DIRECT	GO:0003222~ventricular trabecula myocardium morphogenesis	3	0.970874	0.0259179	ENSG00000157168, ENSG00000106799, ENSG00000148400	267	11.7921	1	0.801586	35.7094
GOTERM_BP_DIRECT	GO:0048514~blood vessel morphogenesis	3	0.970874	0.0290713	ENSG00000105672, ENSG00000125968, ENSG00000069869	267	11.0985	1	0.826612	39.1225
GOTERM_BP_DIRECT	GO:0090675~intermicrovillar adhesion	2	0.647249	0.0314317	ENSG00000074276, ENSG00000099834	267	62.8914	1	0.839808	41.5649
GOTERM_BP_DIRECT	GO:0010949~negative regulation of intestinal phytosterol absorption	2	0.647249	0.0314317	ENSG00000143921, ENSG00000138075	267	62.8914	1	0.839808	41.5649
GOTERM_BP_DIRECT	GO:0048669~collateral sprouting in absence of injury	2	0.647249	0.0314317	ENSG00000142192, ENSG00000106078	267	62.8914	1	0.839808	41.5649
GOTERM_BP_DIRECT	GO:0045796~negative regulation of intestinal cholesterol absorption	2	0.647249	0.0314317	ENSG00000143921, ENSG00000138075	267	62.8914	1	0.839808	41.5649
GOTERM_BP_DIRECT	GO:0043691~reverse cholesterol transport	3	0.970874	0.0323691	ENSG00000110245, ENSG00000118137, ENSG00000110244	267	10.4819	1	0.838622	42.509
GOTERM_BP_DIRECT	GO:1904659~glucose transmembrane transport	3	0.970874	0.0358059	ENSG00000142583, ENSG00000100191, ENSG00000163581	267	9.93022	1	0.858583	45.8492
GOTERM_BP_DIRECT	GO:0006139~nucleobase-containing compound metabolic process	4	1.2945	0.0424565	ENSG00000174669, ENSG00000119125, ENSG00000156222, ENSG00000170482	267	5.13399	1	0.895086	51.8011
GOTERM_BP_DIRECT	GO:0030879~mammary gland development	3	0.970874	0.0430759	ENSG00000157168, ENSG00000100852, ENSG00000135111	267	8.98448	1	0.891272	52.323
GOTERM_BP_DIRECT	GO:0008645~hexose transport	2	0.647249	0.0467765	ENSG00000142583, ENSG00000163581	267	41.9276	1	0.903977	55.3316
GOTERM_BP_DIRECT	GO:0002005~angiotensin catabolic process in blood	2	0.647249	0.0467765	ENSG00000138792, ENSG00000130234	267	41.9276	1	0.903977	55.3316
GOTERM_BP_DIRECT	GO:0045213~neurotransmitter receptor metabolic process	2	0.647249	0.0467765	ENSG00000157168, ENSG00000168522	267	41.9276	1	0.903977	55.3316
GOTERM_BP_DIRECT	GO:0010903~negative regulation of very-low-density lipoprotein particle remodeling	2	0.647249	0.0467765	ENSG00000110245, ENSG00000118137	267	41.9276	1	0.903977	55.3316
GOTERM_BP_DIRECT	GO:0015858~nucleoside transport	2	0.647249	0.0467765	ENSG00000174669, ENSG00000156222	267	41.9276	1	0.903977	55.3316
GOTERM_BP_DIRECT	GO:0001822~kidney development	5	1.61812	0.0477043	ENSG00000196549, ENSG00000099139, ENSG00000109083, ENSG00000172818, ENSG00000106799	267	3.65648	1	0.90197	56.0574
GOTERM_BP_DIRECT	GO:0042733~embryonic digit morphogenesis	4	1.2945	0.0589984	ENSG00000091436, ENSG00000135111, ENSG00000162769, ENSG00000164920	267	4.49224	1	0.939741	64.0483
GOTERM_BP_DIRECT	GO:0070301~cellular response to hydrogen peroxide	4	1.2945	0.0615757	ENSG00000107679, ENSG00000136826, ENSG00000097007, ENSG00000240583	267	4.41343	1	0.942528	65.6693
GOTERM_BP_DIRECT	GO:0015879~carnitine transport	2	0.647249	0.0618791	ENSG00000174827, ENSG00000197208	267	31.4457	1	0.938912	65.8556
GOTERM_BP_DIRECT	GO:0070837~dehydroascorbic acid transport	2	0.647249	0.0618791	ENSG00000170482, ENSG00000163581	267	31.4457	1	0.938912	65.8556
GOTERM_BP_DIRECT	GO:1902807~negative regulation of cell cycle G1/S phase transition	2	0.647249	0.0618791	ENSG00000188373, ENSG00000099994	267	31.4457	1	0.938912	65.8556
GOTERM_BP_DIRECT	GO:0044245~polysaccharide digestion	2	0.647249	0.0618791	ENSG00000090402, ENSG00000115850	267	31.4457	1	0.938912	65.8556
GOTERM_BP_DIRECT	GO:0050679~positive regulation of epithelial cell proliferation	4	1.2945	0.0696151	ENSG00000163235, ENSG00000125968, ENSG00000148400, ENSG00000164920	267	4.19276	1	0.953896	70.2955
GOTERM_BP_DIRECT	GO:0043433~negative regulation of sequence-specific DNA binding transcription factor activity	4	1.2945	0.0696151	ENSG00000116030, ENSG00000125968, ENSG00000120057, ENSG00000125798	267	4.19276	1	0.953896	70.2955
GOTERM_BP_DIRECT	GO:0016358~dendrite development	3	0.970874	0.0721773	ENSG00000142192, ENSG00000173406, ENSG00000085552	267	6.73836	1	0.955603	71.642
GOTERM_BP_DIRECT	GO:0045931~positive regulation of mitotic cell cycle	3	0.970874	0.0721773	ENSG00000007168, ENSG00000097007, ENSG00000142192	267	6.73836	1	0.955603	71.642
GOTERM_BP_DIRECT	GO:0035116~embryonic hindlimb morphogenesis	3	0.970874	0.0721773	ENSG00000135111, ENSG00000148400, ENSG00000164920	267	6.73836	1	0.955603	71.642
GOTERM_BP_DIRECT	GO:0048208~COPII vesicle coating	4	1.2945	0.0723954	ENSG00000163235, ENSG00000152700, ENSG00000108433, ENSG00000100934	267	4.12403	1	0.952553	71.7539
GOTERM_BP_DIRECT	GO:0060412~ventricular septum morphogenesis	3	0.970874	0.0767389	ENSG00000135111, ENSG00000106799, ENSG00000148400	267	6.50601	1	0.957634	73.8984
GOTERM_BP_DIRECT	GO:0032489~regulation of Cdc42 protein signal transduction	2	0.647249	0.0767433	ENSG00000110245, ENSG00000118137	267	25.1566	1	0.95441	73.9005
GOTERM_BP_DIRECT	GO:0060956~endocardial cell differentiation	2	0.647249	0.0767433	ENSG00000157168, ENSG00000148400	267	25.1566	1	0.95441	73.9005
GOTERM_BP_DIRECT	GO:0015918~sterol transport	2	0.647249	0.0767433	ENSG00000143921, ENSG00000138075	267	25.1566	1	0.95441	73.9005
GOTERM_BP_DIRECT	GO:0019640~glucuronate catabolic process to xylulose 5-phosphate	2	0.647249	0.0767433	ENSG00000165475, ENSG00000117448	267	25.1566	1	0.95441	73.9005
GOTERM_BP_DIRECT	GO:1901642~nucleoside transmembrane transport	2	0.647249	0.0767433	ENSG00000174669, ENSG00000156222	267	25.1566	1	0.95441	73.9005
GOTERM_BP_DIRECT	GO:0060761~negative regulation of response to cytokine stimulus	2	0.647249	0.0767433	ENSG00000136826, ENSG00000118137	267	25.1566	1	0.95441	73.9005
GOTERM_BP_DIRECT	GO:0030300~regulation of intestinal cholesterol absorption	2	0.647249	0.0767433	ENSG00000118137, ENSG00000110244	267	25.1566	1	0.95441	73.9005
GOTERM_BP_DIRECT	GO:0045773~positive regulation of axon extension	3	0.970874	0.0813891	ENSG00000007168, ENSG00000157168, ENSG00000144674	267	6.28914	1	0.959585	76.024
GOTERM_BP_DIRECT	GO:0009058~biosynthetic process	3	0.970874	0.0813891	ENSG00000166123, ENSG00000185813, ENSG00000161217	267	6.28914	1	0.959585	76.024
GOTERM_BP_DIRECT	GO:0045765~regulation of angiogenesis	3	0.970874	0.0861238	ENSG00000213853, ENSG00000125968, ENSG00000106025	267	6.08626	1	0.964143	78.0203
GOTERM_BP_DIRECT	GO:0006537~glutamate biosynthetic process	2	0.647249	0.0913729	ENSG00000159423, ENSG00000115419	267	20.9638	1	0.968699	80.0503
GOTERM_BP_DIRECT	GO:0003081~regulation of systemic arterial blood pressure by renin-angiotensin	2	0.647249	0.0913729	ENSG00000138792, ENSG00000130234	267	20.9638	1	0.968699	80.0503
GOTERM_BP_DIRECT	GO:0016098~monoterpenoid metabolic process	2	0.647249	0.0913729	ENSG00000138109, ENSG00000165841	267	20.9638	1	0.968699	80.0503
GOTERM_BP_DIRECT	GO:0006357~regulation of transcription from RNA polymerase II promoter	12	3.8835	0.0932784	ENSG00000119042, ENSG00000105672, ENSG00000178573, ENSG00000072736, ENSG00000178177, ENSG00000176046, ENSG00000105516, ENSG00000165185, ENSG00000125798, ENSG00000135111, ENSG00000164749, ENSG00000198815	267	1.71133	1	0.968717	80.7425
GOTERM_BP_DIRECT	GO:0016192~vesicle-mediated transport	6	1.94175	0.0943252	ENSG00000152700, ENSG00000177879, ENSG00000118640, ENSG00000108433, ENSG00000144674, ENSG00000100934	267	2.48255	1	0.967695	81.1131
GOTERM_BP_DIRECT	GO:0055085~transmembrane transport	8	2.589	0.0946102	ENSG00000100191, ENSG00000119686, ENSG00000125648, ENSG00000023839, ENSG00000143921, ENSG00000118137, ENSG00000138075, ENSG00000162769	267	2.06201	1	0.965719	81.2129
GOTERM_BP_DIRECT	GO:0010718~positive regulation of epithelial to mesenchymal transition	3	0.970874	0.0958319	ENSG00000122694, ENSG00000106799, ENSG00000148400	267	5.7174	1	0.964937	81.6348
GOTERM_BP_DIRECT	GO:0007264~small GTPase mediated signal transduction	8	2.589	0.0969109	ENSG00000124839, ENSG00000133818, ENSG00000075651, ENSG00000173406, ENSG00000100852, ENSG00000122644, ENSG00000115963, ENSG00000187446	267	2.04525	1	0.963986	82
GOTERM_BP_DIRECT	GO:0015031~protein transport	11	3.55987	0.0986722	ENSG00000088386, ENSG00000124839, ENSG00000111052, ENSG00000083097, ENSG00000163904, ENSG00000148158, ENSG00000144036, ENSG00000174992, ENSG00000093183, ENSG00000118640, ENSG00000107611	267	1.75141	1	0.963933	82.5816
KEGG_PATHWAY	hsa04977:Vitamin digestion and absorption	8	2.589	1.21599e-07	ENSG00000121207, ENSG00000086205, ENSG00000084674, ENSG00000163803, ENSG00000118137, ENSG00000110244, ENSG00000185339, ENSG00000107611	135	18.5293	2.37114e-05	2.37114e-05	0.000151779
KEGG_PATHWAY	hsa01100:Metabolic pathways	41	13.2686	0.0003573	ENSG00000075651, ENSG00000119125, ENSG00000138109, ENSG00000165475, ENSG00000143418, ENSG00000161217, ENSG00000109743, ENSG00000141504, ENSG00000149925, ENSG00000154930, ENSG00000086205, ENSG00000115850, ENSG00000136371, ENSG00000106733, ENSG00000159228, ENSG00000115419, ENSG00000127540, ENSG00000240224, ENSG00000090402, ENSG00000118094, ENSG00000159423, ENSG00000128268, ENSG00000166123, ENSG0000…	135	1.71385	0.0673133	0.0342429	0.445068
KEGG_PATHWAY	hsa04975:Fat digestion and absorption	6	1.94175	0.000880222	ENSG00000084674, ENSG00000143921, ENSG00000118137, ENSG00000110244, ENSG00000138075, ENSG00000145384	135	7.83932	0.157784	0.0556322	1.09316
KEGG_PATHWAY	hsa04974:Protein digestion and absorption	8	2.589	0.0015559	ENSG00000088386, ENSG00000196549, ENSG00000141434, ENSG00000106688, ENSG00000021488, ENSG00000112818, ENSG00000138079, ENSG00000130234	135	4.63232	0.26187	0.0730994	1.92481
KEGG_PATHWAY	hsa05204:Chemical carcinogenesis	7	2.26537	0.00451254	ENSG00000240224, ENSG00000175344, ENSG00000105398, ENSG00000138109, ENSG00000159228, ENSG00000165841, ENSG00000160870	135	4.45861	0.586019	0.161707	5.4889
KEGG_PATHWAY	hsa00250:Alanine, aspartate and glutamate metabolism	5	1.61812	0.00451386	ENSG00000159423, ENSG00000166123, ENSG00000086205, ENSG00000108381, ENSG00000115419	135	7.27937	0.586127	0.136734	5.49047
KEGG_PATHWAY	hsa04973:Carbohydrate digestion and absorption	5	1.61812	0.00869054	ENSG00000142583, ENSG00000090402, ENSG00000115850, ENSG00000240038, ENSG00000163581	135	6.06614	0.817693	0.215847	10.3224
KEGG_PATHWAY	hsa04614:Renin-angiotensin system	4	1.2945	0.00962497	ENSG00000196549, ENSG00000166825, ENSG00000138792, ENSG00000130234	135	8.86184	0.848317	0.210018	11.3719
KEGG_PATHWAY	hsa04976:Bile secretion	6	1.94175	0.0108006	ENSG00000105398, ENSG00000162104, ENSG00000240583, ENSG00000023839, ENSG00000143921, ENSG00000138075	135	4.43092	0.879677	0.209656	12.6762
KEGG_PATHWAY	hsa00040:Pentose and glucuronate interconversions	4	1.2945	0.0257591	ENSG00000104808, ENSG00000240224, ENSG00000165475, ENSG00000117448	135	6.17643	0.993835	0.398835	27.8006
KEGG_PATHWAY	hsa00500:Starch and sucrose metabolism	4	1.2945	0.0257591	ENSG00000100504, ENSG00000090402, ENSG00000118094, ENSG00000240038	135	6.17643	0.993835	0.398835	27.8006
KEGG_PATHWAY	hsa00982:Drug metabolism - cytochrome P450	5	1.61812	0.0430456	ENSG00000069535, ENSG00000240224, ENSG00000138109, ENSG00000165841, ENSG00000010932	135	3.74673	0.999812	0.54159	42.2589
KEGG_PATHWAY	hsa04922:Glucagon signaling pathway	6	1.94175	0.0434867	ENSG00000100504, ENSG00000060566, ENSG00000275052, ENSG00000131791, ENSG00000163581, ENSG00000111716	135	3.08822	0.999828	0.514456	42.5903
KEGG_PATHWAY	hsa00980:Metabolism of xenobiotics by cytochrome P450	5	1.61812	0.0557085	ENSG00000104808, ENSG00000240224, ENSG00000105398, ENSG00000138109, ENSG00000159228	135	3.44294	0.999986	0.576756	51.1039
KEGG_PATHWAY	hsa04950:Maturity onset diabetes of the young	3	0.970874	0.0903689	ENSG00000125798, ENSG00000164749, ENSG00000163581	135	5.87949	1	0.732667	69.3411

## Sheet: Table S7
Table S7-1. Gene Ontology analysis for differentially expresssed genes between CD common and UC
Category	Term	Count	P-Value	Genes	List total	Fold enrichment	Bonferroni	Benjamini	FDR
GOTERM_BP_DIRECT	GO:0006954~inflammatory response	33	1.51243e-15	ENSG00000008516, ENSG00000204472, ENSG00000135046, ENSG00000171860, ENSG00000133048, ENSG00000154589, ENSG00000172215, ENSG00000101916, ENSG00000163220, ENSG00000137462, ENSG00000165168, ENSG00000127507, ENSG00000187474, ENSG00000101336, ENSG00000160255, ENSG00000101017, ENSG00000163823, ENSG00000124875, ENSG00000103313, ENSG00000163565, ENSG00000169429, ENSG00000136869, ENSG00000104312, ENSG0000…	250	5.8484	2.54907e-12	2.48038e-12	2.42593e-12
GOTERM_BP_DIRECT	GO:0050900~leukocyte migration	17	3.43177e-11	ENSG00000161638, ENSG00000158869, ENSG00000173391, ENSG00000026508, ENSG00000171051, ENSG00000110876, ENSG00000171860, ENSG00000196611, ENSG00000197405, ENSG00000187474, ENSG00000100985, ENSG00000124731, ENSG00000160255, ENSG00000184588, ENSG00000140678, ENSG00000103257, ENSG00000090339	250	9.35948	5.62811e-08	2.81405e-08	2.75228e-08
GOTERM_BP_DIRECT	GO:0045087~innate immune response	26	6.17156e-09	ENSG00000158869, ENSG00000239713, ENSG00000105639, ENSG00000135046, ENSG00000116701, ENSG00000173369, ENSG00000204592, ENSG00000154589, ENSG00000101916, ENSG00000163220, ENSG00000137462, ENSG00000165168, ENSG00000124731, ENSG00000057657, ENSG00000187116, ENSG00000163565, ENSG00000140464, ENSG00000124256, ENSG00000136869, ENSG00000104312, ENSG00000130303, ENSG00000135077, ENSG00000011600, ENSG0000…	250	4.06132	1.01213e-05	3.37378e-06	3.29973e-06
GOTERM_BP_DIRECT	GO:0030593~neutrophil chemotaxis	11	4.36979e-08	ENSG00000119535, ENSG00000163220, ENSG00000006210, ENSG00000158869, ENSG00000125538, ENSG00000124731, ENSG00000160255, ENSG00000184588, ENSG00000134215, ENSG00000197405, ENSG00000169429	250	11.1947	7.1662e-05	1.79161e-05	1.75228e-05
GOTERM_BP_DIRECT	GO:0006955~immune response	24	8.02353e-08	ENSG00000136869, ENSG00000140749, ENSG00000043462, ENSG00000174600, ENSG00000121807, ENSG00000111335, ENSG00000150337, ENSG00000136689, ENSG00000197405, ENSG00000204482, ENSG00000204592, ENSG00000006210, ENSG00000142089, ENSG00000137462, ENSG00000125538, ENSG00000186431, ENSG00000134460, ENSG00000185201, ENSG00000101017, ENSG00000124875, ENSG00000187764, ENSG00000163823, ENSG00000203747, ENSG0000…	250	3.82905	0.000131577	2.63172e-05	2.57395e-05
GOTERM_BP_DIRECT	GO:0060337~type I interferon signaling pathway	10	4.06015e-07	ENSG00000172183, ENSG00000142089, ENSG00000130303, ENSG00000165949, ENSG00000170581, ENSG00000068745, ENSG00000185201, ENSG00000111335, ENSG00000185885, ENSG00000204592	250	10.495	0.000665643	0.000110977	0.000108541
GOTERM_BP_DIRECT	GO:0006935~chemotaxis	12	2.01387e-06	ENSG00000006210, ENSG00000171051, ENSG00000025708, ENSG00000174600, ENSG00000121807, ENSG00000124875, ENSG00000163823, ENSG00000171860, ENSG00000182511, ENSG00000197405, ENSG00000169429, ENSG00000172215	250	6.60669	0.0032973	0.000471821	0.000461464
GOTERM_BP_DIRECT	GO:0032722~positive regulation of chemokine production	6	3.68419e-06	ENSG00000126262, ENSG00000136869, ENSG00000137462, ENSG00000104312, ENSG00000100644, ENSG00000135077	250	23.7064	0.00602387	0.000755259	0.00073868
GOTERM_BP_DIRECT	GO:0051607~defense response to virus	13	6.61267e-06	ENSG00000172183, ENSG00000130303, ENSG00000239713, ENSG00000170581, ENSG00000111335, ENSG00000101916, ENSG00000142089, ENSG00000185201, ENSG00000101017, ENSG00000140678, ENSG00000185885, ENSG00000163565, ENSG00000140464	250	5.29202	0.0107862	0.00120498	0.00117852
GOTERM_BP_DIRECT	GO:0045766~positive regulation of angiogenesis	11	8.17975e-06	ENSG00000006210, ENSG00000165168, ENSG00000114251, ENSG00000125538, ENSG00000100644, ENSG00000019991, ENSG00000160255, ENSG00000171860, ENSG00000133048, ENSG00000197405, ENSG00000169429	250	6.42477	0.0133253	0.00134148	0.00131203
GOTERM_BP_DIRECT	GO:0035455~response to interferon-alpha	5	9.24019e-06	ENSG00000142089, ENSG00000130303, ENSG00000078081, ENSG00000185201, ENSG00000185885	250	33.584	0.0150397	0.00137763	0.00134739
GOTERM_BP_DIRECT	GO:0045071~negative regulation of viral genome replication	7	2.51801e-05	ENSG00000172183, ENSG00000142089, ENSG00000130303, ENSG00000239713, ENSG00000185201, ENSG00000185885, ENSG00000163565	250	11.7544	0.0404548	0.00344128	0.00336574
GOTERM_BP_DIRECT	GO:0032729~positive regulation of interferon-gamma production	7	5.70469e-05	ENSG00000136869, ENSG00000104312, ENSG00000114251, ENSG00000125538, ENSG00000121807, ENSG00000184588, ENSG00000135077	250	10.2212	0.0893162	0.00719668	0.0070387
GOTERM_BP_DIRECT	GO:0050776~regulation of immune response	12	7.21911e-05	ENSG00000011600, ENSG00000204516, ENSG00000167851, ENSG00000110852, ENSG00000124731, ENSG00000160255, ENSG00000101017, ENSG00000150337, ENSG00000185885, ENSG00000203747, ENSG00000090339, ENSG00000204592	250	4.52818	0.111657	0.00845668	0.00827104
GOTERM_BP_DIRECT	GO:0031663~lipopolysaccharide-mediated signaling pathway	6	9.99723e-05	ENSG00000136869, ENSG00000137462, ENSG00000104312, ENSG00000125538, ENSG00000101336, ENSG00000154589	250	12.594	0.151226	0.0109303	0.0106904
GOTERM_BP_DIRECT	GO:0051092~positive regulation of NF-kappaB transcription factor activity	10	0.000165331	ENSG00000163220, ENSG00000136869, ENSG00000137462, ENSG00000104312, ENSG00000114251, ENSG00000125538, ENSG00000160255, ENSG00000101017, ENSG00000121691, ENSG00000090339	250	5.05023	0.23751	0.0169465	0.0165745
GOTERM_BP_DIRECT	GO:0007155~cell adhesion	19	0.00017767	ENSG00000101680, ENSG00000161638, ENSG00000173391, ENSG00000026508, ENSG00000110876, ENSG00000119535, ENSG00000006210, ENSG00000174837, ENSG00000167851, ENSG00000127507, ENSG00000101336, ENSG00000160255, ENSG00000187764, ENSG00000182871, ENSG00000163823, ENSG00000123610, ENSG00000140678, ENSG00000140511, ENSG00000090339	250	2.78037	0.252786	0.0171399	0.0167636
GOTERM_BP_DIRECT	GO:0008360~regulation of cell shape	10	0.00024327	ENSG00000162493, ENSG00000119729, ENSG00000101336, ENSG00000160255, ENSG00000135046, ENSG00000197622, ENSG00000187764, ENSG00000182511, ENSG00000090339, ENSG00000204482	250	4.79771	0.329017	0.0218647	0.0213848
GOTERM_BP_DIRECT	GO:0035456~response to interferon-beta	4	0.000253311	ENSG00000142089, ENSG00000130303, ENSG00000185201, ENSG00000185885	250	29.8524	0.339978	0.0218647	0.0213848
GOTERM_BP_DIRECT	GO:0071222~cellular response to lipopolysaccharide	9	0.000279999	ENSG00000136869, ENSG00000114251, ENSG00000118503, ENSG00000101017, ENSG00000184588, ENSG00000135077, ENSG00000090339, ENSG00000169429, ENSG00000197417	250	5.34966	0.368251	0.0229599	0.022456
GOTERM_BP_DIRECT	GO:0006968~cellular defense response	7	0.000307264	ENSG00000011600, ENSG00000163563, ENSG00000121807, ENSG00000116701, ENSG00000197405, ENSG00000110719, ENSG00000154589	250	7.58348	0.395885	0.0239959	0.0234691
GOTERM_BP_DIRECT	GO:0034341~response to interferon-gamma	5	0.000397039	ENSG00000142089, ENSG00000130303, ENSG00000185201, ENSG00000103313, ENSG00000185885	250	13.9933	0.478619	0.0283696	0.0277468
GOTERM_BP_DIRECT	GO:0060326~cell chemotaxis	7	0.000397866	ENSG00000006210, ENSG00000171051, ENSG00000187474, ENSG00000019991, ENSG00000124875, ENSG00000171860, ENSG00000197405	250	7.23348	0.479326	0.0283696	0.0277468
GOTERM_BP_DIRECT	GO:0042535~positive regulation of tumor necrosis factor biosynthetic process	4	0.000486748	ENSG00000136869, ENSG00000165168, ENSG00000121807, ENSG00000162889	250	24.4247	0.549979	0.0332611	0.032531
GOTERM_BP_DIRECT	GO:0032755~positive regulation of interleukin-6 production	6	0.00051853	ENSG00000136869, ENSG00000137462, ENSG00000104312, ENSG00000158869, ENSG00000114251, ENSG00000125538	250	8.95573	0.572846	0.0340156	0.0332689
GOTERM_BP_DIRECT	GO:0032760~positive regulation of tumor necrosis factor production	6	0.000635549	ENSG00000136869, ENSG00000137462, ENSG00000104312, ENSG00000158869, ENSG00000204592, ENSG00000154589	250	8.57464	0.647474	0.0375301	0.0367062
GOTERM_BP_DIRECT	GO:0070098~chemokine-mediated signaling pathway	7	0.000640757	ENSG00000006210, ENSG00000174600, ENSG00000121807, ENSG00000124875, ENSG00000163823, ENSG00000169429, ENSG00000172215	250	6.6222	0.650475	0.0375301	0.0367062
GOTERM_BP_DIRECT	GO:0060333~interferon-gamma-mediated signaling pathway	7	0.000640757	ENSG00000026508, ENSG00000101336, ENSG00000111335, ENSG00000150337, ENSG00000090339, ENSG00000140464, ENSG00000204592	250	6.6222	0.650475	0.0375301	0.0367062
GOTERM_BP_DIRECT	GO:0007229~integrin-mediated signaling pathway	8	0.000677128	ENSG00000011600, ENSG00000161638, ENSG00000158869, ENSG00000115956, ENSG00000101336, ENSG00000160255, ENSG00000140678, ENSG00000134215	250	5.42772	0.670726	0.0382928	0.0374522
GOTERM_BP_DIRECT	GO:0050729~positive regulation of inflammatory response	7	0.000743107	ENSG00000146070, ENSG00000163220, ENSG00000136869, ENSG00000006210, ENSG00000137462, ENSG00000114251, ENSG00000121807	250	6.44077	0.704518	0.0406232	0.0397315
GOTERM_BP_DIRECT	GO:0032743~positive regulation of interleukin-2 production	4	0.001039	ENSG00000104312, ENSG00000121807, ENSG00000135046, ENSG00000184588	250	19.1909	0.8182	0.0549665	0.0537599
GOTERM_BP_DIRECT	GO:0000187~activation of MAPK activity	8	0.00107334	ENSG00000136869, ENSG00000104312, ENSG00000114251, ENSG00000125538, ENSG00000171051, ENSG00000019991, ENSG00000162889, ENSG00000197405	250	5.02191	0.828165	0.0550087	0.0538011
GOTERM_BP_DIRECT	GO:0007259~JAK-STAT cascade	5	0.0012244	ENSG00000126561, ENSG00000134470, ENSG00000170581, ENSG00000121807, ENSG00000138378	250	10.495	0.865911	0.0591734	0.0578744
GOTERM_BP_DIRECT	GO:0070374~positive regulation of ERK1 and ERK2 cascade	10	0.00122676	ENSG00000136869, ENSG00000006210, ENSG00000104312, ENSG00000166444, ENSG00000026508, ENSG00000163823, ENSG00000135077, ENSG00000133048, ENSG00000090339, ENSG00000197405	250	3.83817	0.86643	0.0591734	0.0578744
GOTERM_BP_DIRECT	GO:0006691~leukotriene metabolic process	4	0.00128459	ENSG00000132965, ENSG00000137462, ENSG00000162889, ENSG00000103222	250	17.9115	0.878529	0.0601922	0.0588709
GOTERM_BP_DIRECT	GO:0090026~positive regulation of monocyte chemotaxis	4	0.00156381	ENSG00000146070, ENSG00000121807, ENSG00000204472, ENSG00000163823	250	16.792	0.923207	0.07124	0.0696762
GOTERM_BP_DIRECT	GO:0030335~positive regulation of cell migration	10	0.0017362	ENSG00000161638, ENSG00000170291, ENSG00000019991, ENSG00000204472, ENSG00000085719, ENSG00000123610, ENSG00000187764, ENSG00000182871, ENSG00000163823, ENSG00000137575	250	3.65043	0.942146	0.0769558	0.0752665
GOTERM_BP_DIRECT	GO:0046597~negative regulation of viral entry into host cell	4	0.00222935	ENSG00000142089, ENSG00000185201, ENSG00000185885, ENSG00000085265	250	14.9262	0.974273	0.0937471	0.0916893
GOTERM_BP_DIRECT	GO:0034142~toll-like receptor 4 signaling pathway	4	0.00222935	ENSG00000136869, ENSG00000104312, ENSG00000160255, ENSG00000154589	250	14.9262	0.974273	0.0937471	0.0916893
GOTERM_BP_DIRECT	GO:0002479~antigen processing and presentation of exogenous peptide antigen via MHC class I, TAP-dependent	6	0.00240385	ENSG00000165168, ENSG00000205220, ENSG00000116701, ENSG00000150337, ENSG00000068878, ENSG00000204592	250	6.39695	0.980689	0.098558	0.0963946
GOTERM_BP_DIRECT	GO:0030574~collagen catabolic process	6	0.00257659	ENSG00000149968, ENSG00000100985, ENSG00000262406, ENSG00000182871, ENSG00000196611, ENSG00000137673	250	6.297	0.985463	0.103063	0.100801
GOTERM_BP_DIRECT	GO:0007166~cell surface receptor signaling pathway	12	0.00268029	ENSG00000101680, ENSG00000174837, ENSG00000127507, ENSG00000140749, ENSG00000134460, ENSG00000135046, ENSG00000163823, ENSG00000185885, ENSG00000182885, ENSG00000131355, ENSG00000122641, ENSG00000154589	250	2.94166	0.987742	0.104659	0.102361
GOTERM_BP_DIRECT	GO:0019221~cytokine-mediated signaling pathway	8	0.00340809	ENSG00000119535, ENSG00000006210, ENSG00000134470, ENSG00000125538, ENSG00000101336, ENSG00000121807, ENSG00000163823, ENSG00000138378	250	4.10186	0.996298	0.129983	0.12713
GOTERM_BP_DIRECT	GO:0001676~long-chain fatty acid metabolic process	4	0.00351647	ENSG00000167114, ENSG00000151726, ENSG00000068366, ENSG00000110090	250	12.7939	0.996903	0.131068	0.128191
GOTERM_BP_DIRECT	GO:0045429~positive regulation of nitric oxide biosynthetic process	5	0.00370014	ENSG00000136869, ENSG00000125538, ENSG00000204472, ENSG00000160255, ENSG00000090339	250	7.81023	0.997711	0.131918	0.129022
GOTERM_BP_DIRECT	GO:0030155~regulation of cell adhesion	5	0.00370014	ENSG00000101680, ENSG00000182511, ENSG00000090339, ENSG00000169429, ENSG00000140464	250	7.81023	0.997711	0.131918	0.129022
GOTERM_BP_DIRECT	GO:0032733~positive regulation of interleukin-10 production	4	0.00458145	ENSG00000136869, ENSG00000137462, ENSG00000158869, ENSG00000019991	250	11.6814	0.999464	0.159863	0.156354
GOTERM_BP_DIRECT	GO:0007584~response to nutrient	6	0.00483155	ENSG00000165168, ENSG00000167114, ENSG00000151726, ENSG00000068366, ENSG00000131143, ENSG00000101670	250	5.44605	0.999645	0.165078	0.161454
GOTERM_BP_DIRECT	GO:0022617~extracellular matrix disassembly	6	0.00541087	ENSG00000149968, ENSG00000026508, ENSG00000100985, ENSG00000262406, ENSG00000196611, ENSG00000137673	250	5.30274	0.999863	0.181098	0.177123
GOTERM_BP_DIRECT	GO:0070244~negative regulation of thymocyte apoptotic process	3	0.0057813	ENSG00000196839, ENSG00000100644, ENSG00000105639	250	25.188	0.999926	0.18721	0.1831
GOTERM_BP_DIRECT	GO:0032735~positive regulation of interleukin-12 production	4	0.00582177	ENSG00000136869, ENSG00000137462, ENSG00000104312, ENSG00000101017	250	10.7469	0.999931	0.18721	0.1831
GOTERM_BP_DIRECT	GO:0009615~response to virus	7	0.005947	ENSG00000101916, ENSG00000172183, ENSG00000142089, ENSG00000130303, ENSG00000185201, ENSG00000111335, ENSG00000185885	250	4.27433	0.999944	0.187559	0.183442
GOTERM_BP_DIRECT	GO:0050728~negative regulation of inflammatory response	6	0.00636941	ENSG00000196839, ENSG00000118503, ENSG00000134460, ENSG00000019991, ENSG00000123610, ENSG00000103313	250	5.10137	0.999972	0.193473	0.189226
GOTERM_BP_DIRECT	GO:0010506~regulation of autophagy	5	0.00637046	ENSG00000168502, ENSG00000078081, ENSG00000136048, ENSG00000150995, ENSG00000163565	250	6.7168	0.999972	0.193473	0.189226
GOTERM_BP_DIRECT	GO:0002250~adaptive immune response	8	0.0066113	ENSG00000104312, ENSG00000174837, ENSG00000078081, ENSG00000105639, ENSG00000135046, ENSG00000057657, ENSG00000135077, ENSG00000204592	250	3.6307	0.999981	0.197137	0.192809
GOTERM_BP_DIRECT	GO:0010575~positive regulation of vascular endothelial growth factor production	4	0.00724453	ENSG00000125538, ENSG00000100644, ENSG00000171860, ENSG00000197405	250	9.95081	0.999993	0.203395	0.19893
GOTERM_BP_DIRECT	GO:0035987~endodermal cell differentiation	4	0.00724453	ENSG00000161638, ENSG00000100985, ENSG00000160255, ENSG00000122641	250	9.95081	0.999993	0.203395	0.19893
GOTERM_BP_DIRECT	GO:0071223~cellular response to lipoteichoic acid	3	0.00736072	ENSG00000136869, ENSG00000137462, ENSG00000104312	250	22.3893	0.999995	0.203395	0.19893
GOTERM_BP_DIRECT	GO:0002237~response to molecule of bacterial origin	3	0.00736072	ENSG00000137462, ENSG00000118503, ENSG00000169429	250	22.3893	0.999995	0.203395	0.19893
GOTERM_BP_DIRECT	GO:0050731~positive regulation of peptidyl-tyrosine phosphorylation	6	0.00744129	ENSG00000161638, ENSG00000104312, ENSG00000026508, ENSG00000019991, ENSG00000187764, ENSG00000090339	250	4.91473	0.999995	0.203395	0.19893
GOTERM_BP_DIRECT	GO:0032715~negative regulation of interleukin-6 production	4	0.00802624	ENSG00000136869, ENSG00000118503, ENSG00000019991, ENSG00000135077	250	9.59543	0.999998	0.215787	0.211051
GOTERM_BP_DIRECT	GO:0006629~lipid metabolic process	8	0.00901868	ENSG00000167114, ENSG00000107317, ENSG00000111666, ENSG00000068366, ENSG00000100336, ENSG00000085719, ENSG00000136689, ENSG00000101670	250	3.42257	1	0.237186	0.23198
GOTERM_BP_DIRECT	GO:0002430~complement receptor mediated signaling pathway	3	0.00911142	ENSG00000171051, ENSG00000187474, ENSG00000171860	250	20.1504	1	0.237186	0.23198
GOTERM_BP_DIRECT	GO:0002523~leukocyte migration involved in inflammatory response	3	0.011028	ENSG00000163220, ENSG00000006210, ENSG00000160255	250	18.3185	1	0.27403	0.268014
GOTERM_BP_DIRECT	GO:0010759~positive regulation of macrophage chemotaxis	3	0.011028	ENSG00000174600, ENSG00000171860, ENSG00000197405	250	18.3185	1	0.27403	0.268014
GOTERM_BP_DIRECT	GO:0050707~regulation of cytokine secretion	3	0.011028	ENSG00000101916, ENSG00000136869, ENSG00000137462	250	18.3185	1	0.27403	0.268014
GOTERM_BP_DIRECT	GO:0042102~positive regulation of T cell proliferation	5	0.0120284	ENSG00000125538, ENSG00000105639, ENSG00000204472, ENSG00000135046, ENSG00000135077	250	5.59733	1	0.294426	0.287963
GOTERM_BP_DIRECT	GO:0002755~MyD88-dependent toll-like receptor signaling pathway	4	0.0126624	ENSG00000101916, ENSG00000136869, ENSG00000137462, ENSG00000154589	250	8.14158	1	0.302713	0.296068
GOTERM_BP_DIRECT	GO:0001774~microglial cell activation	3	0.0131052	ENSG00000101916, ENSG00000137462, ENSG00000204472	250	16.792	1	0.302713	0.296068
GOTERM_BP_DIRECT	GO:0032695~negative regulation of interleukin-12 production	3	0.0131052	ENSG00000174600, ENSG00000105639, ENSG00000103313	250	16.792	1	0.302713	0.296068
GOTERM_BP_DIRECT	GO:0015908~fatty acid transport	3	0.0131052	ENSG00000167114, ENSG00000151726, ENSG00000068366	250	16.792	1	0.302713	0.296068
GOTERM_BP_DIRECT	GO:0050727~regulation of inflammatory response	5	0.0141983	ENSG00000118503, ENSG00000140274, ENSG00000101336, ENSG00000135046, ENSG00000197417	250	5.33079	1	0.323405	0.316306
GOTERM_BP_DIRECT	GO:0006641~triglyceride metabolic process	4	0.014865	ENSG00000151726, ENSG00000068366, ENSG00000110090, ENSG00000121691	250	7.67634	1	0.325812	0.31866
GOTERM_BP_DIRECT	GO:0006865~amino acid transport	4	0.014865	ENSG00000162493, ENSG00000139514, ENSG00000103257, ENSG00000268104	250	7.67634	1	0.325812	0.31866
GOTERM_BP_DIRECT	GO:0007204~positive regulation of cytosolic calcium ion concentration	7	0.0148999	ENSG00000171051, ENSG00000187474, ENSG00000151617, ENSG00000121807, ENSG00000163823, ENSG00000171860, ENSG00000197405	250	3.50878	1	0.325812	0.31866
GOTERM_BP_DIRECT	GO:2000484~positive regulation of interleukin-8 secretion	3	0.0153379	ENSG00000126262, ENSG00000114251, ENSG00000085265	250	15.5003	1	0.330977	0.323711
GOTERM_BP_DIRECT	GO:0042493~response to drug	11	0.0155538	ENSG00000165168, ENSG00000196839, ENSG00000151726, ENSG00000110090, ENSG00000135046, ENSG00000182871, ENSG00000121691, ENSG00000134215, ENSG00000090339, ENSG00000122641, ENSG00000103222	250	2.43042	1	0.331276	0.324005
GOTERM_BP_DIRECT	GO:0008610~lipid biosynthetic process	3	0.0177211	ENSG00000151726, ENSG00000068366, ENSG00000167130	250	14.3931	1	0.363283	0.355308
GOTERM_BP_DIRECT	GO:0009607~response to biotic stimulus	3	0.0177211	ENSG00000142089, ENSG00000185201, ENSG00000185885	250	14.3931	1	0.363283	0.355308
GOTERM_BP_DIRECT	GO:0030889~negative regulation of B cell proliferation	3	0.0177211	ENSG00000167851, ENSG00000163563, ENSG00000057657	250	14.3931	1	0.363283	0.355308
GOTERM_BP_DIRECT	GO:0030890~positive regulation of B cell proliferation	4	0.0198805	ENSG00000136869, ENSG00000196839, ENSG00000101017, ENSG00000134215	250	6.88903	1	0.400117	0.391333
GOTERM_BP_DIRECT	GO:2000251~positive regulation of actin cytoskeleton reorganization	3	0.0202498	ENSG00000006453, ENSG00000101336, ENSG00000182511	250	13.4336	1	0.400117	0.391333
GOTERM_BP_DIRECT	GO:0032469~endoplasmic reticulum calcium ion homeostasis	3	0.0202498	ENSG00000143183, ENSG00000150995, ENSG00000140464	250	13.4336	1	0.400117	0.391333
GOTERM_BP_DIRECT	GO:0071260~cellular response to mechanical stimulus	5	0.0211437	ENSG00000101916, ENSG00000136869, ENSG00000125538, ENSG00000101017, ENSG00000137673	250	4.73014	1	0.40795	0.398995
GOTERM_BP_DIRECT	GO:0071347~cellular response to interleukin-1	5	0.0211437	ENSG00000006210, ENSG00000100644, ENSG00000133048, ENSG00000090339, ENSG00000169429	250	4.73014	1	0.40795	0.398995
GOTERM_BP_DIRECT	GO:0006915~apoptotic process	16	0.0222294	ENSG00000104312, ENSG00000198355, ENSG00000136048, ENSG00000116688, ENSG00000133048, ENSG00000197405, ENSG00000163220, ENSG00000137462, ENSG00000118503, ENSG00000125538, ENSG00000137133, ENSG00000134460, ENSG00000160255, ENSG00000185127, ENSG00000147654, ENSG00000140464	250	1.89539	1	0.423909	0.414603
GOTERM_BP_DIRECT	GO:0048566~embryonic digestive tract development	3	0.0229192	ENSG00000128918, ENSG00000196839, ENSG00000169429	250	12.594	1	0.427131	0.417755
GOTERM_BP_DIRECT	GO:0030949~positive regulation of vascular endothelial growth factor receptor signaling pathway	3	0.0229192	ENSG00000161638, ENSG00000125538, ENSG00000100644	250	12.594	1	0.427131	0.417755
GOTERM_BP_DIRECT	GO:0007165~signal transduction	27	0.0233094	ENSG00000135046, ENSG00000112541, ENSG00000162493, ENSG00000163220, ENSG00000137462, ENSG00000134470, ENSG00000100644, ENSG00000187474, ENSG00000184588, ENSG00000124875, ENSG00000169429, ENSG00000133019, ENSG00000104312, ENSG00000171051, ENSG00000150995, ENSG00000197622, ENSG00000150337, ENSG00000197405, ENSG00000070190, ENSG00000011600, ENSG00000119535, ENSG00000085514, ENSG00000040933, ENSG0000…	250	1.56205	1	0.429521	0.420093
GOTERM_BP_DIRECT	GO:0030324~lung development	5	0.0263793	ENSG00000162493, ENSG00000128918, ENSG00000114251, ENSG00000117594, ENSG00000133048	250	4.41895	1	0.480155	0.469615
GOTERM_BP_DIRECT	GO:0018108~peptidyl-tyrosine phosphorylation	7	0.0266427	ENSG00000104312, ENSG00000126561, ENSG00000101336, ENSG00000105639, ENSG00000147475, ENSG00000275342, ENSG00000182511	250	3.07305	1	0.480155	0.469615
GOTERM_BP_DIRECT	GO:0030168~platelet activation	6	0.0283639	ENSG00000162493, ENSG00000158869, ENSG00000043462, ENSG00000150995, ENSG00000101017, ENSG00000134215	250	3.50442	1	0.497714	0.486789
GOTERM_BP_DIRECT	GO:0008053~mitochondrial fusion	3	0.0286616	ENSG00000100335, ENSG00000116688, ENSG00000140379	250	11.1947	1	0.497714	0.486789
GOTERM_BP_DIRECT	GO:0030838~positive regulation of actin filament polymerization	4	0.0289423	ENSG00000006453, ENSG00000070087, ENSG00000101336, ENSG00000090339	250	5.97049	1	0.497714	0.486789
GOTERM_BP_DIRECT	GO:0050902~leukocyte adhesive activation	2	0.029438	ENSG00000006210, ENSG00000110876	250	67.168	1	0.497714	0.486789
GOTERM_BP_DIRECT	GO:0002752~cell surface pattern recognition receptor signaling pathway	2	0.029438	ENSG00000126262, ENSG00000085265	250	67.168	1	0.497714	0.486789
GOTERM_BP_DIRECT	GO:0033031~positive regulation of neutrophil apoptotic process	2	0.029438	ENSG00000135046, ENSG00000182782	250	67.168	1	0.497714	0.486789
GOTERM_BP_DIRECT	GO:0032496~response to lipopolysaccharide	7	0.0354539	ENSG00000136869, ENSG00000137462, ENSG00000101017, ENSG00000124875, ENSG00000162889, ENSG00000197405, ENSG00000154589	250	2.86693	1	0.59331	0.580286
GOTERM_BP_DIRECT	GO:0050830~defense response to Gram-positive bacterium	5	0.0376065	ENSG00000137462, ENSG00000104312, ENSG00000135077, ENSG00000197405, ENSG00000204592	250	3.95106	1	0.622976	0.609301
GOTERM_BP_DIRECT	GO:0042346~positive regulation of NF-kappaB import into nucleus	3	0.0382168	ENSG00000136869, ENSG00000137462, ENSG00000125538	250	9.59543	1	0.626755	0.612997
GOTERM_BP_DIRECT	GO:0001934~positive regulation of protein phosphorylation	6	0.0408401	ENSG00000125538, ENSG00000100985, ENSG00000204472, ENSG00000101017, ENSG00000187764, ENSG00000108950	250	3.17329	1	0.641821	0.627732
GOTERM_BP_DIRECT	GO:1900087~positive regulation of G1/S transition of mitotic cell cycle	3	0.0416357	ENSG00000204472, ENSG00000135046, ENSG00000182247	250	9.15927	1	0.641821	0.627732
GOTERM_BP_DIRECT	GO:0090023~positive regulation of neutrophil chemotaxis	3	0.0416357	ENSG00000171860, ENSG00000197405, ENSG00000169429	250	9.15927	1	0.641821	0.627732
GOTERM_BP_DIRECT	GO:0034113~heterotypic cell-cell adhesion	3	0.0416357	ENSG00000161638, ENSG00000160255, ENSG00000140678	250	9.15927	1	0.641821	0.627732
GOTERM_BP_DIRECT	GO:0034097~response to cytokine	4	0.0418283	ENSG00000128918, ENSG00000165949, ENSG00000162889, ENSG00000140464	250	5.16677	1	0.641821	0.627732
GOTERM_BP_DIRECT	GO:0010628~positive regulation of gene expression	9	0.0420019	ENSG00000187098, ENSG00000136869, ENSG00000128918, ENSG00000137462, ENSG00000125538, ENSG00000078081, ENSG00000100644, ENSG00000057657, ENSG00000122641	250	2.3073	1	0.641821	0.627732
GOTERM_BP_DIRECT	GO:0001666~response to hypoxia	7	0.0434227	ENSG00000137462, ENSG00000196839, ENSG00000100644, ENSG00000151617, ENSG00000150995, ENSG00000121691, ENSG00000140464	250	2.73358	1	0.641821	0.627732
GOTERM_BP_DIRECT	GO:0050849~negative regulation of calcium-mediated signaling	2	0.0438316	ENSG00000115956, ENSG00000150995	250	44.7787	1	0.641821	0.627732
GOTERM_BP_DIRECT	GO:0002374~cytokine secretion involved in immune response	2	0.0438316	ENSG00000137462, ENSG00000124731	250	44.7787	1	0.641821	0.627732
GOTERM_BP_DIRECT	GO:0010572~positive regulation of platelet activation	2	0.0438316	ENSG00000136869, ENSG00000115956	250	44.7787	1	0.641821	0.627732
GOTERM_BP_DIRECT	GO:0070487~monocyte aggregation	2	0.0438316	ENSG00000026508, ENSG00000125538	250	44.7787	1	0.641821	0.627732
GOTERM_BP_DIRECT	GO:0070672~response to interleukin-15	2	0.0438316	ENSG00000068366, ENSG00000105639	250	44.7787	1	0.641821	0.627732
GOTERM_BP_DIRECT	GO:0007194~negative regulation of adenylate cyclase activity	3	0.0451647	ENSG00000181631, ENSG00000121807, ENSG00000204681	250	8.76104	1	0.655487	0.641098
GOTERM_CC_DIRECT	GO:0016021~integral component of membrane	112	5.42477e-07	ENSG00000135604, ENSG00000068366, ENSG00000137462, ENSG00000134470, ENSG00000102401, ENSG00000203747, ENSG00000158714, ENSG00000181631, ENSG00000140749, ENSG00000165949, ENSG00000143183, ENSG00000174944, ENSG00000119535, ENSG00000167851, ENSG00000088766, ENSG00000110090, ENSG00000100336, ENSG00000100335, ENSG00000204308, ENSG00000105135, ENSG00000161638, ENSG00000026508, ENSG00000110446, ENSG0000…	262	1.50889	0.00013561	0.000135619	0.000132907
GOTERM_CC_DIRECT	GO:0016020~membrane	58	5.46744e-06	ENSG00000068366, ENSG00000019991, ENSG00000115956, ENSG00000104823, ENSG00000105639, ENSG00000001461, ENSG00000204592, ENSG00000196839, ENSG00000151726, ENSG00000078081, ENSG00000127507, ENSG00000162512, ENSG00000160255, ENSG00000184588, ENSG00000103257, ENSG00000163565, ENSG00000148154, ENSG00000111666, ENSG00000005810, ENSG00000150995, ENSG00000060971, ENSG00000167851, ENSG00000140274, ENSG0000…	262	1.83378	0.00136593	0.000683429	0.000669761
GOTERM_CC_DIRECT	GO:0009986~cell surface	23	1.20331e-05	ENSG00000136869, ENSG00000161638, ENSG00000158869, ENSG00000130303, ENSG00000026508, ENSG00000135046, ENSG00000135077, ENSG00000137673, ENSG00000197405, ENSG00000204592, ENSG00000011600, ENSG00000006210, ENSG00000204516, ENSG00000137462, ENSG00000196839, ENSG00000114251, ENSG00000182240, ENSG00000162512, ENSG00000160255, ENSG00000101017, ENSG00000140678, ENSG00000090339, ENSG00000101670	262	2.95169	0.00300377	0.00100276	0.000982704
GOTERM_CC_DIRECT	GO:0005887~integral component of plasma membrane	41	2.64161e-05	ENSG00000158869, ENSG00000026508, ENSG00000171860, ENSG00000172215, ENSG00000162493, ENSG00000151729, ENSG00000137462, ENSG00000165168, ENSG00000187474, ENSG00000101017, ENSG00000163823, ENSG00000103257, ENSG00000110719, ENSG00000133019, ENSG00000126262, ENSG00000136869, ENSG00000181631, ENSG00000130303, ENSG00000173391, ENSG00000140749, ENSG00000110852, ENSG00000171051, ENSG00000110876, ENSG0000…	262	2.01544	0.00658235	0.00165101	0.00161799
GOTERM_CC_DIRECT	GO:0005886~plasma membrane	88	4.2949e-05	ENSG00000135604, ENSG00000150681, ENSG00000135046, ENSG00000171860, ENSG00000204592, ENSG00000204516, ENSG00000137462, ENSG00000196839, ENSG00000151726, ENSG00000134470, ENSG00000078081, ENSG00000127507, ENSG00000119729, ENSG00000162512, ENSG00000160255, ENSG00000147475, ENSG00000203747, ENSG00000103257, ENSG00000182885, ENSG00000126262, ENSG00000136869, ENSG00000181631, ENSG00000110852, ENSG0000…	262	1.48533	0.01068	0.00214745	0.0021045
GOTERM_CC_DIRECT	GO:0009897~external side of plasma membrane	12	0.000260809	ENSG00000162493, ENSG00000136869, ENSG00000161638, ENSG00000158869, ENSG00000174837, ENSG00000196839, ENSG00000134460, ENSG00000101017, ENSG00000163823, ENSG00000140678, ENSG00000203747, ENSG00000090339	262	3.91872	0.0631299	0.010867	0.0106497
GOTERM_CC_DIRECT	GO:0070062~extracellular exosome	61	0.000782237	ENSG00000068366, ENSG00000070087, ENSG00000106605, ENSG00000104823, ENSG00000135046, ENSG00000204592, ENSG00000173369, ENSG00000163563, ENSG00000100985, ENSG00000119729, ENSG00000160255, ENSG00000147475, ENSG00000203747, ENSG00000103257, ENSG00000137558, ENSG00000137673, ENSG00000139178, ENSG00000167851, ENSG00000114251, ENSG00000125538, ENSG00000182871, ENSG00000121691, ENSG00000162889, ENSG0000…	262	1.50942	0.177688	0.0279371	0.0273783
GOTERM_CC_DIRECT	GO:0005578~proteinaceous extracellular matrix	11	0.00540174	ENSG00000101680, ENSG00000114251, ENSG00000149968, ENSG00000100985, ENSG00000262406, ENSG00000008516, ENSG00000182871, ENSG00000196611, ENSG00000133048, ENSG00000137673, ENSG00000140511	262	2.85496	0.741819	0.150551	0.14754
GOTERM_CC_DIRECT	GO:0005741~mitochondrial outer membrane	8	0.00571686	ENSG00000151726, ENSG00000165949, ENSG00000068366, ENSG00000110090, ENSG00000100335, ENSG00000134324, ENSG00000116688, ENSG00000140379	262	3.73462	0.761483	0.150551	0.14754
GOTERM_CC_DIRECT	GO:0005615~extracellular space	32	0.00602206	ENSG00000107317, ENSG00000019991, ENSG00000135046, ENSG00000133048, ENSG00000154589, ENSG00000163220, ENSG00000006210, ENSG00000196839, ENSG00000134470, ENSG00000100985, ENSG00000101017, ENSG00000124875, ENSG00000162415, ENSG00000169429, ENSG00000101670, ENSG00000101680, ENSG00000137673, ENSG00000136689, ENSG00000137575, ENSG00000168502, ENSG00000139178, ENSG00000149968, ENSG00000114251, ENSG0000…	262	1.65244	0.779104	0.150551	0.14754
GOTERM_CC_DIRECT	GO:0005777~peroxisome	6	0.0169318	ENSG00000060971, ENSG00000107537, ENSG00000104823, ENSG00000100335, ENSG00000121691, ENSG00000157326	262	4.01292	0.986007	0.384814	0.377118
GOTERM_CC_DIRECT	GO:0005789~endoplasmic reticulum membrane	21	0.0235037	ENSG00000132965, ENSG00000107317, ENSG00000068366, ENSG00000167130, ENSG00000150995, ENSG00000134324, ENSG00000137575, ENSG00000157326, ENSG00000101916, ENSG00000165168, ENSG00000099194, ENSG00000167114, ENSG00000117594, ENSG00000140274, ENSG00000151726, ENSG00000134470, ENSG00000166130, ENSG00000147475, ENSG00000204308, ENSG00000148985, ENSG00000143641	262	1.69455	0.997384	0.48966	0.479866
GOTERM_CC_DIRECT	GO:0032587~ruffle membrane	5	0.0301556	ENSG00000162493, ENSG00000161638, ENSG00000127507, ENSG00000115956, ENSG00000204472	262	4.2413	0.999526	0.579916	0.568317
GOTERM_CC_DIRECT	GO:0005856~cytoskeleton	11	0.0418862	ENSG00000168502, ENSG00000163220, ENSG00000104312, ENSG00000006453, ENSG00000070087, ENSG00000163629, ENSG00000101336, ENSG00000105639, ENSG00000197622, ENSG00000137575, ENSG00000070778	262	2.06234	0.999977	0.703275	0.68921
GOTERM_CC_DIRECT	GO:0005778~peroxisomal membrane	4	0.0421965	ENSG00000151726, ENSG00000068366, ENSG00000121691, ENSG00000157326	262	5.15239	0.999979	0.703275	0.68921
GOTERM_CC_DIRECT	GO:0000139~Golgi membrane	15	0.04736	ENSG00000131873, ENSG00000148154, ENSG00000111666, ENSG00000143183, ENSG00000204482, ENSG00000204592, ENSG00000101916, ENSG00000134470, ENSG00000182022, ENSG00000101236, ENSG00000161013, ENSG00000111817, ENSG00000147654, ENSG00000148985, ENSG00000143641	262	1.76541	0.999995	0.74	0.7252
GOTERM_MF_DIRECT	GO:0004872~receptor activity	12	0.000364778	ENSG00000133019, ENSG00000101916, ENSG00000119535, ENSG00000136869, ENSG00000137462, ENSG00000174600, ENSG00000124731, ENSG00000160255, ENSG00000101017, ENSG00000187764, ENSG00000140678, ENSG00000090339	248	3.76416	0.158502	0.17254	0.17254
GOTERM_MF_DIRECT	GO:0001875~lipopolysaccharide receptor activity	3	0.00207113	ENSG00000136869, ENSG00000137462, ENSG00000154589	248	40.8411	0.624937	0.489822	0.489822
GOTERM_MF_DIRECT	GO:0004715~non-membrane spanning protein tyrosine kinase activity	5	0.00450906	ENSG00000104312, ENSG00000101336, ENSG00000105639, ENSG00000275342, ENSG00000182511	248	7.39876	0.882063	0.704202	0.704202
GOTERM_MF_DIRECT	GO:0005102~receptor binding	13	0.0059552	ENSG00000101680, ENSG00000104312, ENSG00000110876, ENSG00000104823, ENSG00000105639, ENSG00000135046, ENSG00000204592, ENSG00000157326, ENSG00000011600, ENSG00000006210, ENSG00000101336, ENSG00000187764, ENSG00000121691	248	2.50677	0.940705	0.704202	0.704202
GOTERM_MF_DIRECT	GO:0004871~signal transducer activity	9	0.0104691	ENSG00000163220, ENSG00000104312, ENSG00000126561, ENSG00000130303, ENSG00000134470, ENSG00000170581, ENSG00000101017, ENSG00000162889, ENSG00000138378	248	3.00302	0.993112	0.847438	0.847438
GOTERM_MF_DIRECT	GO:0019864~IgG binding	3	0.0107497	ENSG00000158869, ENSG00000150337, ENSG00000203747	248	18.5641	0.993977	0.847438	0.847438
GOTERM_MF_DIRECT	GO:0004467~long-chain fatty acid-CoA ligase activity	3	0.0149548	ENSG00000167114, ENSG00000151726, ENSG00000068366	248	15.7081	0.999197	1	1
GOTERM_MF_DIRECT	GO:0004950~chemokine receptor activity	3	0.0250949	ENSG00000174600, ENSG00000121807, ENSG00000163823	248	12.0121	0.999994	1	1
GOTERM_MF_DIRECT	GO:0004222~metalloendopeptidase activity	6	0.0252603	ENSG00000149968, ENSG00000100985, ENSG00000262406, ENSG00000008516, ENSG00000196611, ENSG00000137673	248	3.61426	0.999994	1	1
GOTERM_MF_DIRECT	GO:0015171~amino acid transmembrane transporter activity	4	0.0312952	ENSG00000162493, ENSG00000139514, ENSG00000103257, ENSG00000268104	248	5.79307	1	1	1
GOTERM_MF_DIRECT	GO:0004252~serine-type endopeptidase activity	9	0.0344574	ENSG00000139178, ENSG00000149968, ENSG00000100985, ENSG00000262406, ENSG00000019991, ENSG00000196611, ENSG00000085265, ENSG00000137673, ENSG00000173369	248	2.40242	1	1	1
GOTERM_MF_DIRECT	GO:0005540~hyaluronic acid binding	3	0.0440922	ENSG00000026508, ENSG00000123610, ENSG00000140511	248	8.87851	1	1	1
GOTERM_MF_DIRECT	GO:0004175~endopeptidase activity	4	0.0444714	ENSG00000149968, ENSG00000100985, ENSG00000262406, ENSG00000196611	248	5.04211	1	1	1
GOTERM_MF_DIRECT	GO:0005515~protein binding	143	0.047934	ENSG00000135604, ENSG00000170291, ENSG00000107537, ENSG00000106605, ENSG00000019991, ENSG00000043462, ENSG00000104823, ENSG00000115956, ENSG00000135046, ENSG00000105639, ENSG00000196843, ENSG00000117697, ENSG00000137462, ENSG00000196839, ENSG00000134470, ENSG00000100985, ENSG00000160255, ENSG00000085265, ENSG00000187736, ENSG00000170581, ENSG00000153944, ENSG00000119535, ENSG00000167851, ENSG0000…	248	1.108	1	1	1
Table S7-2. Gene Ontology analysis for differentially expresssed genes of UC specific genes
Category	Term	Count	P-Value	Genes	List total	Fold enrichment	Bonferroni	Benjamini	FDR
GOTERM_BP_DIRECT	GO:0010608~posttranscriptional regulation of gene expression	3	0.00414768	ENSG00000111846, ENSG00000159640, ENSG00000015479	103	30.568	0.965206	1	1
GOTERM_BP_DIRECT	GO:0008360~regulation of cell shape	5	0.0104784	ENSG00000157404, ENSG00000082397, ENSG00000138771, ENSG00000197702, ENSG00000189171	103	5.82247	0.999799	1	1
GOTERM_BP_DIRECT	GO:0002495~antigen processing and presentation of peptide antigen via MHC class II	2	0.0121121	ENSG00000145416, ENSG00000165406	103	163.029	0.999947	1	1
GOTERM_BP_DIRECT	GO:0061077~chaperone-mediated protein folding	3	0.0211941	ENSG00000170275, ENSG00000162735, ENSG00000079150	103	13.2186	1	1	1
GOTERM_BP_DIRECT	GO:0031532~actin cytoskeleton reorganization	3	0.033083	ENSG00000157404, ENSG00000112655, ENSG00000197702	103	10.4061	1	1	1
GOTERM_BP_DIRECT	GO:0060548~negative regulation of cell death	3	0.044055	ENSG00000110108, ENSG00000119541, ENSG00000074219	103	8.8925	1	1	1
GOTERM_BP_DIRECT	GO:0001570~vasculogenesis	3	0.0455098	ENSG00000044090, ENSG00000128602, ENSG00000074219	103	8.7337	1	1	1
GOTERM_BP_DIRECT	GO:0022612~gland morphogenesis	2	0.0475836	ENSG00000066468, ENSG00000119919	103	40.7573	1	1	1
GOTERM_CC_DIRECT	GO:0005911~cell-cell junction	5	4.46429	ENSG00000157404, ENSG00000082397, ENSG00000198561, ENSG00000112655, ENSG00000170421	108	4.90525	0.953537	0.879914	0.879914
GOTERM_CC_DIRECT	GO:0016363~nuclear matrix	4	3.57143	ENSG00000096063, ENSG00000163635, ENSG00000170421, ENSG00000015479	108	6.95838	0.959498	0.879914	0.879914
GOTERM_CC_DIRECT	GO:0005765~lysosomal membrane	6	5.35714	ENSG00000145416, ENSG00000135124, ENSG00000165406, ENSG00000088256, ENSG00000159720, ENSG00000138600	108	3.69505	0.976622	0.879914	0.879914
GOTERM_CC_DIRECT	GO:0014069~postsynaptic density	5	4.46429	ENSG00000082397, ENSG00000171208, ENSG00000167461, ENSG00000135124, ENSG00000162545	108	4.58535	0.978297	0.879914	0.879914
GOTERM_CC_DIRECT	GO:0030659~cytoplasmic vesicle membrane	4	3.57143	ENSG00000145416, ENSG00000167461, ENSG00000165406, ENSG00000167306	108	5.35685	0.998223	0.879914	0.879914
GOTERM_CC_DIRECT	GO:0005813~centrosome	7	6.25	ENSG00000134318, ENSG00000167461, ENSG00000079335, ENSG00000154240, ENSG00000044090, ENSG00000159720, ENSG00000119541	108	2.77274	0.998633	0.879914	0.879914
GOTERM_CC_DIRECT	GO:0005768~endosome	5	4.46429	ENSG00000145416, ENSG00000151458, ENSG00000165406, ENSG00000159640, ENSG00000119541	108	3.74979	0.999308	0.879914	0.879914
GOTERM_CC_DIRECT	GO:0043231~intracellular membrane-bounded organelle	8	7.14286	ENSG00000171206, ENSG00000066468, ENSG00000128602, ENSG00000162735, ENSG00000135414, ENSG00000131069, ENSG00000161533, ENSG00000138600	108	2.41922	0.999549	0.879914	0.879914
GOTERM_MF_DIRECT	GO:0005507~copper ion binding	4	3.57143	ENSG00000135124, ENSG00000079931, ENSG00000109610, ENSG00000189171	104	11.5941	0.68618	0.895362	0.895362
GOTERM_MF_DIRECT	GO:0005524~ATP binding	18	16.0714	ENSG00000157404, ENSG00000134318, ENSG00000067992, ENSG00000135124, ENSG00000096063, ENSG00000066468, ENSG00000112655, ENSG00000033050, ENSG00000119541, ENSG00000131069, ENSG00000168237, ENSG00000100605, ENSG00000093217, ENSG00000187522, ENSG00000185842, ENSG00000183421, ENSG00000167306, ENSG00000127334	104	1.95432	0.879402	0.895362	0.895362
GOTERM_MF_DIRECT	GO:0008144~drug binding	4	3.57143	ENSG00000135124, ENSG00000159640, ENSG00000128602, ENSG00000186951	104	8.54302	0.932881	0.895362	0.895362
GOTERM_MF_DIRECT	GO:0042803~protein homodimerization activity	10	8.92857	ENSG00000157404, ENSG00000171206, ENSG00000160712, ENSG00000185585, ENSG00000135124, ENSG00000066468, ENSG00000119541, ENSG00000097021, ENSG00000138600, ENSG00000189171	104	2.22352	0.999759	1	1
GOTERM_MF_DIRECT	GO:0032403~protein complex binding	5	4.46429	ENSG00000198087, ENSG00000170275, ENSG00000159720, ENSG00000186951, ENSG00000170421	104	3.93974	0.99989	1	1

## Sheet: Table S8
Table S8. Performance statistic from machine learning methods for 33 genes in paediatric cohort.
Gene	Subtype	Expression type	Paediatric cohort
			Auccracy	AUC	PPV	NPV
ANP32E	colon	D	0.857143	0.8	1	0.75
ERAP1	colon	C	0.857143	1	1	0.75
PLA2G4C	colon	C	0.857143	1	1	0.75
UQCC3	colon	B	1	1	1	1
A1CF	ileum	B	0.857143	1	1	0.75
ANKIB1	ileum	B	0.857143	0.9	0.75	1
ARHGAP5	ileum	B	0.857143	0.9	1	0.75
ASPA	ileum	B	1	1	1	1
ATL2	ileum	B	0.857143	1	0.75	1
B3GALT5	ileum	B	0.857143	0.9	1	0.75
BDH2	ileum	B	0.857143	1	1	0.75
CBR1	ileum	B	0.857143	1	1	0.75
CDH24	ileum	C	0.857143	1	0.75	1
CHMP4B	ileum	D	0.857143	1	1	0.75
CRYL1	ileum	B	0.857143	0.9	1	0.75
CYP4V2	ileum	B	1	1	1	1
FOXJ3	ileum	B	0.857143	0.9	1	0.75
ID1	ileum	F	0.857143	0.9	0.75	1
LRP11	ileum	C	0.857143	1	1	0.75
NFATC3	ileum	B	0.857143	1	0.75	1
NOTCH1	ileum	C	0.857143	0.9	1	0.75
OIT3	ileum	B	0.857143	0.8	0.75	1
PCYT1A	ileum	B	1	1	1	1
PLD1	ileum	B	0.857143	1	1	0.75
PPP4R3B	ileum	B	1	1	1	1
RARS2	ileum	B	1	1	1	1
RCE1	ileum	F	0.857143	1	0.75	1
SLC25A23	ileum	F	0.857143	1	1	0.75
TMEM56	ileum	F	1	1	1	1
TSPAN12	ileum	B	1	1	1	1
TYW5	ileum	B	1	1	1	1
UBE2Q2	ileum	C	1	1	1	1
WIPI1	ileum	C	0.857143	1	0.75	1
Average			0.900433	0.966667	0.939394	0.886364

## Sheet: Table S9
Table S9. Summary of CD transcriptomic datasets and their use for validation of the current study results. Data set were chosen for validation on data availability and cohort design and size
Transcroptomic study	Samples # [male:female]	Publication	Platform	method	Deposition	Used here for discovery/validation
Pediatric IBD inception	25 CD [18:5] 27 UC [9:4] 27 Ctl [15:10]	Current paper, Howel et al, Gastro 2018	RNAseq	Illumina HiSeq 2500 mRNAseq	ERP106487	current study discovery cohort
RiSK pediatric IBD inception	32 CD 43 UC 55 Ctl	Haberman et al. Nat Com. 2018	RNAseq	Illumina HiSeq 2500 mRNAseq	GSE117993	Yes, to validate final candidate genes.
RiSK pediatric IBD inception	163 CD [116:82] 49 Ctl [31:19]	Haberman et al. Mucosal Immunol. 2019	RNAseq	Illumina HiSeq 2500 mRNAseq	GSE101794	Yes, to validate final candidate genes.
Adult IBD	59 CD [22:37] 22 Ctl [11:11]	Vancamelbeke et al. Inflamm Bowel Dis 2017	Microarray	Affymetrix Human Gene 1.0 ST Array	GSE75214	Yes, to validate final candidate genes.
RiSK pediatric IBD inception	62UC [35:27] 218 CD [126:92] 42 Ctl [26:16]	Haberman et al. JCI 2014	RNAseq	Illumina TruSeq mRNAseq	GSE57945	to compare iCD signiture
Adult IBD	20 CD 11 Ctl	Weiser et al. Gut 2018	RNAseq	Illumina HiSeq 2500 mRNAseq	GSE85499	to compare iCD signiture

## Sheet: Table S10
Table S10-1. The independent validation cohort from the Gene Expression Omnibus database (GEO accession: GSE117993 and GSE101794)
GSE101794					GSE117993
Sample Title	Sample Organism	Location	Disease-type		Sample Title	Sample Organism	Location	Disease-type
GSM2715711	Homo sapiens	L1	ileal CD		GSM3316656	Homo sapiens	L2	colonic CD
GSM2715717	Homo sapiens	L1	ileal CD		GSM3316657	Homo sapiens	L2	colonic CD
GSM2715720	Homo sapiens	L1	ileal CD		GSM3316658	Homo sapiens	L2	colonic CD
GSM2715729	Homo sapiens	L1	ileal CD		GSM3316659	Homo sapiens	L2	colonic CD
GSM2715731	Homo sapiens	L1	ileal CD		GSM3316660	Homo sapiens	L2	colonic CD
GSM2715736	Homo sapiens	L1	ileal CD		GSM3316661	Homo sapiens	L2	colonic CD
GSM2715745	Homo sapiens	L1	ileal CD		GSM3316662	Homo sapiens	L2	colonic CD
GSM2715757	Homo sapiens	L1	ileal CD		GSM3316663	Homo sapiens	L2	colonic CD
GSM2715760	Homo sapiens	L1	ileal CD		GSM3316664	Homo sapiens	L2	colonic CD
GSM2715763	Homo sapiens	L1	ileal CD		GSM3316665	Homo sapiens	L2	colonic CD
GSM2715768	Homo sapiens	L1	ileal CD		GSM3316666	Homo sapiens	L2	colonic CD
GSM2715769	Homo sapiens	L1	ileal CD		GSM3316667	Homo sapiens	L2	colonic CD
GSM2715774	Homo sapiens	L1	ileal CD		GSM3316668	Homo sapiens	L2	colonic CD
GSM2715781	Homo sapiens	L1	ileal CD		GSM3316669	Homo sapiens	L2	colonic CD
GSM2715783	Homo sapiens	L1	ileal CD		GSM3316670	Homo sapiens	L2	colonic CD
GSM2715785	Homo sapiens	L1	ileal CD		GSM3316671	Homo sapiens	L2	colonic CD
GSM2715786	Homo sapiens	L1	ileal CD		GSM3316672	Homo sapiens	L2	colonic CD
GSM2715787	Homo sapiens	L1	ileal CD		GSM3316673	Homo sapiens	L2	colonic CD
GSM2715788	Homo sapiens	L1	ileal CD		GSM3316674	Homo sapiens	L2	colonic CD
GSM2715790	Homo sapiens	L1	ileal CD		GSM3316675	Homo sapiens	L2	colonic CD
GSM2715793	Homo sapiens	L1	ileal CD		GSM3316676	Homo sapiens	L2	colonic CD
GSM2715799	Homo sapiens	L1	ileal CD		GSM3316677	Homo sapiens	L2	colonic CD
GSM2715803	Homo sapiens	L1	ileal CD		GSM3316678	Homo sapiens	L2	colonic CD
GSM2715806	Homo sapiens	L1	ileal CD		GSM3316679	Homo sapiens	L2	colonic CD
GSM2715812	Homo sapiens	L1	ileal CD		GSM3316680	Homo sapiens	L2	colonic CD
GSM2715818	Homo sapiens	L1	ileal CD		GSM3316681	Homo sapiens	L2	colonic CD
GSM2715819	Homo sapiens	L1	ileal CD		GSM3316682	Homo sapiens	L2	colonic CD
GSM2715820	Homo sapiens	L1	ileal CD		GSM3316683	Homo sapiens	L2	colonic CD
GSM2715821	Homo sapiens	L1	ileal CD		GSM3316684	Homo sapiens	L2	colonic CD
GSM2715822	Homo sapiens	L1	ileal CD		GSM3316685	Homo sapiens	L2	colonic CD
GSM2715824	Homo sapiens	L1	ileal CD		GSM3316686	Homo sapiens	L2	colonic CD
GSM2715826	Homo sapiens	L1	ileal CD		GSM3316687	Homo sapiens	L2	colonic CD
GSM2715833	Homo sapiens	L1	ileal CD
GSM2715834	Homo sapiens	L1	ileal CD
GSM2715838	Homo sapiens	L1	ileal CD
GSM2715842	Homo sapiens	L1	ileal CD
GSM2715851	Homo sapiens	L1	ileal CD
GSM2715854	Homo sapiens	L1	ileal CD
GSM2715855	Homo sapiens	L1	ileal CD
GSM2715857	Homo sapiens	L1	ileal CD
GSM2715862	Homo sapiens	L1	ileal CD
GSM2715863	Homo sapiens	L1	ileal CD
GSM2715865	Homo sapiens	L1	ileal CD
GSM2715866	Homo sapiens	L1	ileal CD
GSM2715871	Homo sapiens	L1	ileal CD
GSM2715875	Homo sapiens	L1	ileal CD
GSM2715879	Homo sapiens	L1	ileal CD
GSM2715880	Homo sapiens	L1	ileal CD
GSM2715881	Homo sapiens	L1	ileal CD
GSM2715883	Homo sapiens	L1	ileal CD
GSM2715892	Homo sapiens	L1	ileal CD
GSM2715894	Homo sapiens	L1	ileal CD
GSM2715895	Homo sapiens	L1	ileal CD
GSM2715898	Homo sapiens	L1	ileal CD
GSM2715899	Homo sapiens	L1	ileal CD
GSM2715904	Homo sapiens	L1	ileal CD
Table S10-2. The independent validation cohort from the Gene Expression Omnibus database (GEO accession: GSE75214)
Sample Title	Sample Organism	Cell-type	Disease-type	Sample_characteristics	Sample characteristics
GSM1426071	Homo sapiens	Colon	CD	Disease acitivity:active	Biopsy from inflamed colonic mucosa of active CD patient
GSM1426072	Homo sapiens	Colon	CD	Disease acitivity:active	Biopsy from inflamed colonic mucosa of active CD patient
GSM1426073	Homo sapiens	Colon	CD	Disease acitivity:active	Biopsy from inflamed colonic mucosa of active CD patient
GSM1426074	Homo sapiens	Colon	CD	Disease acitivity:active	Biopsy from inflamed colonic mucosa of active CD patient
GSM1426075	Homo sapiens	Colon	CD	Disease acitivity:active	Biopsy from inflamed colonic mucosa of active CD patient
GSM1426076	Homo sapiens	Colon	CD	Disease acitivity:active	Biopsy from inflamed colonic mucosa of active CD patient
GSM1426077	Homo sapiens	Colon	CD	Disease acitivity:active	Biopsy from inflamed colonic mucosa of active CD patient
GSM1426078	Homo sapiens	Colon	CD	Disease acitivity:active	Biopsy from inflamed colonic mucosa of active CD patient
GSM1945759	Homo sapiens	Ileum	CD	Disease acitivity:active	Biopsy from inflamed ileal mucosa of active CD patient
GSM1945760	Homo sapiens	Ileum	CD	Disease acitivity:active	Biopsy from inflamed ileal mucosa of active CD patient
GSM1945761	Homo sapiens	Ileum	CD	Disease acitivity:active	Biopsy from inflamed ileal mucosa of active CD patient
GSM1945762	Homo sapiens	Ileum	CD	Disease acitivity:active	Biopsy from inflamed ileal mucosa of active CD patient
GSM1945763	Homo sapiens	Ileum	CD	Disease acitivity:active	Biopsy from inflamed ileal mucosa of active CD patient
GSM1945764	Homo sapiens	Ileum	CD	Disease acitivity:active	Biopsy from inflamed ileal mucosa of active CD patient
GSM1945765	Homo sapiens	Ileum	CD	Disease acitivity:active	Biopsy from inflamed ileal mucosa of active CD patient
GSM1945766	Homo sapiens	Ileum	CD	Disease acitivity:active	Biopsy from inflamed ileal mucosa of active CD patient
GSM1945767	Homo sapiens	Ileum	CD	Disease acitivity:active	Biopsy from inflamed ileal mucosa of active CD patient
GSM1945768	Homo sapiens	Ileum	CD	Disease acitivity:active	Biopsy from inflamed ileal mucosa of active CD patient
GSM1945769	Homo sapiens	Ileum	CD	Disease acitivity:active	Biopsy from inflamed ileal mucosa of active CD patient
GSM1945770	Homo sapiens	Ileum	CD	Disease acitivity:active	Biopsy from inflamed ileal mucosa of active CD patient
GSM1945771	Homo sapiens	Ileum	CD	Disease acitivity:active	Biopsy from inflamed ileal mucosa of active CD patient
GSM1945772	Homo sapiens	Ileum	CD	Disease acitivity:active	Biopsy from inflamed ileal mucosa of active CD patient
GSM1945773	Homo sapiens	Ileum	CD	Disease acitivity:active	Biopsy from inflamed ileal mucosa of active CD patient
GSM1945774	Homo sapiens	Ileum	CD	Disease acitivity:active	Biopsy from inflamed ileal mucosa of active CD patient
GSM1945775	Homo sapiens	Ileum	CD	Disease acitivity:active	Biopsy from inflamed ileal mucosa of active CD patient
GSM1945776	Homo sapiens	Ileum	CD	Disease acitivity:active	Biopsy from inflamed ileal mucosa of active CD patient
GSM1945777	Homo sapiens	Ileum	CD	Disease acitivity:active	Biopsy from inflamed ileal mucosa of active CD patient
GSM1945778	Homo sapiens	Ileum	CD	Disease acitivity:active	Biopsy from inflamed ileal mucosa of active CD patient
GSM1945779	Homo sapiens	Ileum	CD	Disease acitivity:active	Biopsy from inflamed ileal mucosa of active CD patient
GSM1945780	Homo sapiens	Ileum	CD	Disease acitivity:active	Biopsy from inflamed ileal mucosa of active CD patient
GSM1945781	Homo sapiens	Ileum	CD	Disease acitivity:active	Biopsy from inflamed ileal mucosa of active CD patient
GSM1945782	Homo sapiens	Ileum	CD	Disease acitivity:active	Biopsy from inflamed ileal mucosa of active CD patient
GSM1945783	Homo sapiens	Ileum	CD	Disease acitivity:active	Biopsy from inflamed ileal mucosa of active CD patient
GSM1945784	Homo sapiens	Ileum	CD	Disease acitivity:active	Biopsy from inflamed ileal mucosa of active CD patient
GSM1945785	Homo sapiens	Ileum	CD	Disease acitivity:active	Biopsy from inflamed ileal mucosa of active CD patient
GSM1945786	Homo sapiens	Ileum	CD	Disease acitivity:active	Biopsy from inflamed ileal mucosa of active CD patient
GSM1945787	Homo sapiens	Ileum	CD	Disease acitivity:active	Biopsy from inflamed ileal mucosa of active CD patient
GSM1945788	Homo sapiens	Ileum	CD	Disease acitivity:active	Biopsy from inflamed ileal mucosa of active CD patient
GSM1945789	Homo sapiens	Ileum	CD	Disease acitivity:active	Biopsy from inflamed ileal mucosa of active CD patient
GSM1945790	Homo sapiens	Ileum	CD	Disease acitivity:active	Biopsy from inflamed ileal mucosa of active CD patient
GSM1945791	Homo sapiens	Ileum	CD	Disease acitivity:active	Biopsy from inflamed ileal mucosa of active CD patient
GSM1945792	Homo sapiens	Ileum	CD	Disease acitivity:active	Biopsy from inflamed ileal mucosa of active CD patient
GSM1945793	Homo sapiens	Ileum	CD	Disease acitivity:active	Biopsy from inflamed ileal mucosa of active CD patient
GSM1945794	Homo sapiens	Ileum	CD	Disease acitivity:active	Biopsy from inflamed ileal mucosa of active CD patient
GSM1945795	Homo sapiens	Ileum	CD	Disease acitivity:active	Biopsy from inflamed ileal mucosa of active CD patient
GSM1945796	Homo sapiens	Ileum	CD	Disease acitivity:active	Biopsy from inflamed ileal mucosa of active CD patient
GSM1945797	Homo sapiens	Ileum	CD	Disease acitivity:active	Biopsy from inflamed ileal mucosa of active CD patient
GSM1945798	Homo sapiens	Ileum	CD	Disease acitivity:active	Biopsy from inflamed ileal mucosa of active CD patient
GSM1945799	Homo sapiens	Ileum	CD	Disease acitivity:active	Biopsy from inflamed ileal mucosa of active CD patient
GSM1945800	Homo sapiens	Ileum	CD	Disease acitivity:active	Biopsy from inflamed ileal mucosa of active CD patient
GSM1945801	Homo sapiens	Ileum	CD	Disease acitivity:active	Biopsy from inflamed ileal mucosa of active CD patient
GSM1945802	Homo sapiens	Ileum	CD	Disease acitivity:active	Biopsy from inflamed ileal mucosa of active CD patient
GSM1945803	Homo sapiens	Ileum	CD	Disease acitivity:active	Biopsy from inflamed ileal mucosa of active CD patient
GSM1945804	Homo sapiens	Ileum	CD	Disease acitivity:active	Biopsy from inflamed ileal mucosa of active CD patient
GSM1945805	Homo sapiens	Ileum	CD	Disease acitivity:active	Biopsy from inflamed ileal mucosa of active CD patient
GSM1945806	Homo sapiens	Ileum	CD	Disease acitivity:active	Biopsy from inflamed ileal mucosa of active CD patient
GSM1945807	Homo sapiens	Ileum	CD	Disease acitivity:active	Biopsy from inflamed ileal mucosa of active CD patient
GSM1945808	Homo sapiens	Ileum	CD	Disease acitivity:active	Biopsy from inflamed ileal mucosa of active CD patient
GSM1945809	Homo sapiens	Ileum	CD	Disease acitivity:active	Biopsy from inflamed ileal mucosa of active CD patient

[truncated: 3 more sheets: Table S11, Table S12, Table S13]
